# Supplementary material for: A mass spectrometry database for the identification of marine animal saponin-related metabolites
Source: Anal Bioanal Chem. 2024 Oct 10;416(29):6893–907. doi: 10.1007/s00216-024-05586-1 (PMC11579115; doi:10.1007/s00216-024-05586-1)
Supplement: Supplementary file 1 — Supplementary file1 Electronic Supplementary Material File S1. Marine Animal Saponin Database and associated references (XLSX 118 KB) [file 216_2024_5586_MOESM1_ESM.xlsx]

## Sheet: Saponin Database
id	Compund Name	Source Species	Taxa Class	Formula	Category	Mwt	Reference	Year
MASD#01	(23S)-6α,23-dihydroxy-5α-cholesta-9(11),20(21)-dien-3β-yl sulfate	Leptasterias ochotensis	Asteroidea	C27H43NaO6S	Steroid	532.692	Malyarenko TV, Kicha AA, Ivanchina NV, Kalinovsky AI, Popov RS, Vishchuk OS, Stonik VA (2014) Asterosaponins from the Far Eastern Asteroid Leptasterias ochotensis and their anticancer activity. Steroids 87:119-127	2014
MASD#02	(24R)-27-nor-5a-cholestane-nonanol	Archaster typicus	Asteroidea	C26H46O9	Steroid	502.645	Mattia, C. Mazzarella, L. Puliti, R. Riccio, R. Minale, L. (1988). Sturcture and stereochemistry of (24R-27-nor-5a-cholestane-3b,4b,5,6a,7b,8,14,15a,24-nonaol: a highly hydroxylated marine steroid from starfish Archaster typicus. Structural Chemistry. 44(12). 2170-2173	1988
MASD#03	(24S)-5α-cholestane-3β,6β,15α,24-tetranol	Henricia aspera	Asteroidea	C27H47NaO7S	Steroid	552.723	Levina EV, Kalinovsky AI, Stonik VA, Dmiternok PS, Andriyashchenko PV (2005) Steroid compounds from Far Eastern starfishes Henricia aspera and H. tumida. Russ J Bioorg Chem 31:467-474	2005
MASD#04	15,16-isopropylidenedioxy-cholest-Hexanol	Asterina pectinifera	Asteroidea	C30H52O8	Steroid	540.738	Zhang L, Fan X, Shi J (2005) A novel polyhydroxyl sterol from Asterina pectinifera. J Asian Nat Prod Res 7:25-29	2005
MASD#05	16-keto-holothurinogenin	Actinopyga flammea	Holothuroidea	C30H44O5	Triterpegenin	484.677	Bhatnagar S, Dudouet B, Ahond A, Poupat C, Thoison O, Clastres A, Laurent D, Potier P (1985) Invertebres marins du lagon Neocaledonien IV. Saponines et sapogenines d'une holothurie, Actinopyga flammea Bull Soc Chim Fr:124-129	1985
MASD#06	17-dehydroxyholothurinoside A	Holothuria grisea selenka	Holothuroidea	C60H96O28	Triterpenoid Saponin	1265.4	Sun GQ, Li L, Yi YH, Yuan WH, Liu BS, Weng YY, Zhang SL, Sun P, Wang ZL (2008) Two new cytotoxic nonsulfated pentasaccharide holostane (=20-hydroxylanostan-18-oic acid gamma-lactone) glycosides from the sea cucumber Holothuria grisea. Helv Chim Acta 91:1453-1460	2008
MASD#07	17-hydroxy Fuscocineroside B	Bohadschia marmorata	Holothuroidea	C54H85NaO27S	Triterpenoid Saponin	1235.3	Yuan WH, Yi YH, Tang HF, Xue M, Wang ZL, Sun GQ, Zhang W, Liu BS, Li L, Sun P (2008) Two new holostan-type triterpene glycosides from the sea cucumber Bohadschia marmorata JAEGER. Chem Pharm Bull 56:1207-1211	2008
MASD#08	17-hydroxy impatienside A	Bohadschia marmorata	Holothuroidea	C67H108O33	Triterpenoid Saponin	1441.57	Yuan WH, Yi YH, Tang HF, Liu BS, Wang ZL, Sun GQ, Zhang W, Li L, Sun P (2009) Antifungal Triterpene Glycosides from the Sea Cucumber Bohadschia marmorata. Planta Med 75:168-173	2009
MASD#09	20R-24-methylcholest-22E-ene-3β,21-diol	Euretaster insignis	Asteroidea	C28H48O2	Steroid	416.69	D'Auria, M. Finamore, E. Minale, L. Pizza, C. , ….... Pusset, M. Tirard, P. (1984). Steroids from the starfish Euretaster insignis: a novel group of sulphated 3β,21-dihydroxysteroids. Journal of the Chemical Society. 1(0). 2277-2282	1984
MASD#10	20R-24-methylenecholest-5-ene-3β,21-diol	Euretaster insignis	Asteroidea	C28H46O2	Steroid	414.674	D'Auria, M. Finamore, E. Minale, L. Pizza, C. , ….... Pusset, M. Tirard, P. (1984). Steroids from the starfish Euretaster insignis: a novel group of sulphated 3β,21-dihydroxysteroids. Journal of the Chemical Society. 1(0). 2277-2282	1984
MASD#11	20R-24-methylenecholestane-3β,21-diol	Euretaster insignis	Asteroidea	C28H48O2	Steroid	416.69	D'Auria, M. Finamore, E. Minale, L. Pizza, C. , ….... Pusset, M. Tirard, P. (1984). Steroids from the starfish Euretaster insignis: a novel group of sulphated 3β,21-dihydroxysteroids. Journal of the Chemical Society. 1(0). 2277-2282	1984
MASD#12	20R-cholestane-3β,21-diol	Euretaster insignis	Asteroidea	C27H48O2	Steroid	404.679	D'Auria, M. Finamore, E. Minale, L. Pizza, C. , ….... Pusset, M. Tirard, P. (1984). Steroids from the starfish Euretaster insignis: a novel group of sulphated 3β,21-dihydroxysteroids. Journal of the Chemical Society. 1(0). 2277-2282	1984
MASD#13	22-dehydrohalityloside D	Sphaerodiscus placenta	Asteroidea	C38H64O14	Steroidal Saponin	744.916	Zollo F, Finamore E, Minale L (1987) Starfish saponins, XXXI. Novel polyhydroxysteroids and steroidal glycosides from the starfish Sphaerodiscus placenta. J Nat Prod 50:794-799	1987
MASD#14	22-dehydrohalityloside E	Sphaerodiscus placenta	Asteroidea	C38H64O13	Steroidal Saponin	728.917	Zollo F, Finamore E, Minale L (1987) Starfish saponins, XXXI. Novel polyhydroxysteroids and steroidal glycosides from the starfish Sphaerodiscus placenta. J Nat Prod 50:794-799	1987
MASD#15	23,24-dimethylcholest-5,25-dien-3b-ol su	Holothuria Genus	Holothuroidea	C29H47NaO4S	Steroid	528.748	Anjaneyulu ASR, Venugopal MJRV, Minale L, Iorizzi M, Palagiano E (1998) Chemical examination of a sea cucumber of Holothuria genus of the Indian Ocean CA129:173211 Indian J Chem, Sect B 37:262-266	1998
MASD#16	24-arabinofuranosyl-cholestane-pentol	Hacelia attenuata	Asteroidea	C32H56O9	Steroid	584.791	Minale L, Pizza C, Zollo F, Riccio R (1983) Trace polyhydroxylated steroids from starfish Hacelia attenuata. Journal of Natural Products 46:736-741	1983
MASD#17	24-Hydroxylated asterosaponin 1	Culcita novaeguineae	Asteroidea	C33H54Na2O13S2	Steroidal Saponin	782.889	Ma XG, Tang HF, Zhao CH, Ma N, Yao MN, Wen AD (2009) Two new 24-hydroxylated asterosaponins from Culcita novaeguineae CA152:330995. Chin Chem Lett 20:1227-1230	2009
MASD#18	24-Hydroxylated asterosaponin 2	Culcita novaeguineae	Asteroidea	C45H75NaO19S	Steroidal Saponin	989.133	Ma XG, Tang HF, Zhao CH, Ma N, Yao MN, Wen AD (2009) Two new 24-hydroxylated asterosaponins from Culcita novaeguineae CA152:330995. Chin Chem Lett 20:1227-1230	2009
MASD#19	24-methyl-27-nor--5a-cholestane-Hexanol	Hacelia attenuata	Asteroidea	C27H48O6	Steroid	468.675	Minale L, Pizza C, Zollo F, Riccio R (1983) Trace polyhydroxylated steroids from starfish Hacelia attenuata. Journal of Natural Products 46:736-741	1983
MASD#20	24-methyl-5a-cholest-22E-en-heptanol	Ctenodiscus crispatus	Asteroidea	C28H48O7	Steroid	496.685	Kicha, A. Ivanchina, N. Kalinovsky, A. Dmitrenok, P. Stonik, V. (2005). Structures of new polar steroids from the Far-Eastern starfish Ctenodiscus crispatus. Russian Chemical Bulletin. 54(1). 1266-1271	2005
MASD#21	24-methyl-5a-cholest-22E-en-Hexanol	Ctenodiscus crispatus	Asteroidea	C28H48O6	Steroid	480.686	Kicha, A. Ivanchina, N. Kalinovsky, A. Dmitrenok, P. Stonik, V. (2005). Structures of new polar steroids from the Far-Eastern starfish Ctenodiscus crispatus. Russian Chemical Bulletin. 54(1). 1266-1271	2005
MASD#22	24-methyl-5a-cholest-24(28)-en-heptanol	Dermasterias imbricata	Asteroidea	C28H48O7	Steroid	496.685	Bruno I, Minale L, Riccio R (1990) Starfish saponins, Part 43. Structures of two new sulfated steroidal fucofuranosides (imbricatosides A and B) and six new polyhydroxysteroids from the starfish. J Nat Prod 53:366-374	1990
MASD#23	24-methyl-5a-cholest-24(28)-en-Hexanol	Dermasterias imbricata	Asteroidea	C28H48O6	Steroid	480.686	Bruno I, Minale L, Riccio R (1990) Starfish saponins, Part 43. Structures of two new sulfated steroidal fucofuranosides (imbricatosides A and B) and six new polyhydroxysteroids from the starfish. J Nat Prod 53:366-374	1990
MASD#24	24-methyl-5a-cholest-24(28)-en-octaol	Patiria miniata	Asteroidea	C28H48O8	Steroid	512.684	D'Auria MV, Iorizzi M, Minale L, Riccio R Uriarte E (1990) Starfish saponins, Part 41. Structure of two new steroidal glycoside sulfates (miniatosides A and B) and two new polyhydroxysteroids from the starfish Patiria. J Nat Prod 53:94-101	1990
MASD#25	24-methyl-5a-cholest-24(28)-en-pentol	Sphaerodiscus placenta	Asteroidea	C28H48O5	Steroid	464.687	Zollo F, Finamore E, Minale L (1987) Starfish saponins, XXXI. Novel polyhydroxysteroids and steroidal glycosides from the starfish Sphaerodiscus placenta. J Nat Prod 50:794-799	1987
MASD#26	24-methyl-5a-cholestene-nonanol 6-sulfate	Patiria miniata	Asteroidea	C28H47NaO12S	Steroid	644.729	D'Auria MV, Iorizzi M, Minale L, Riccio R Uriarte E (1990) Starfish saponins, Part 41. Structure of two new steroidal glycoside sulfates (miniatosides A and B) and two new polyhydroxysteroids from the starfish Patiria. J Nat Prod 53:94-101	1990
MASD#27	24-methyl-bisnor-cholest-22-ene-heptanol	Hacelia attenuata	Asteroidea	C26H44O7	Steroid	468.631	Minale L, Pizza C, Zollo F, Riccio R (1983) Trace polyhydroxylated steroids from starfish Hacelia attenuata. Journal of Natural Products 46:736-741	1983
MASD#28	24-methylcholesta-22,25-diene-3b-ol sulf	Holothuria Genus	Holothuroidea	C28H45NaO4S	Steroid	514.721	Anjaneyulu ASR, Venugopal MJRV, Minale L, Iorizzi M, Palagiano E (1998) Chemical examination of a sea cucumber of Holothuria genus of the Indian Ocean CA129:173211 Indian J Chem, Sect B 37:262-266	1998
MASD#29	25,26dihyroxy-holotoxin A1	Apostichopus japonicus	Holothuroidea	C66H106O33	Triterpenoid Saponin	1427.54	Wang ZL, Gong W, Sun GQ, Tang H, Liu BS, Li L, Yi YH, Zhang W (2012) New Holostan-type Triterpene Glycosides from the Sea Cucumber Apostichopus japonicus. Nat Prod Commun 7:1431-1434	2012
MASD#30	25-acetoxy bivittoside D	Bohadschia marmorata	Holothuroidea	C69H112O34	Triterpenoid Saponin	1485.62	Yuan WH, Yi YH, Tang HF, Liu BS, Wang ZL, Sun GQ, Zhang W, Li L, Sun P (2009) Antifungal Triterpene Glycosides from the Sea Cucumber Bohadschia marmorata. Planta Med 75:168-173	2009
MASD#31	25-hydroxy Fuscocineroside B	Bohadschia marmorata	Holothuroidea	C54H85NaO27S	Triterpenoid Saponin	1235.3	Yuan WH, Yi YH, Tang HF, Xue M, Wang ZL, Sun GQ, Zhang W, Liu BS, Li L, Sun P (2008) Two new holostan-type triterpene glycosides from the sea cucumber Bohadschia marmorata JAEGER. Chem Pharm Bull 56:1207-1211	2008
MASD#32	26-hydroxysterol	Asteroidea	Asteroidea	C27H48O6	Steroid	468.675	D'Auria M, Minale L, Pizza C (1984) Starfish saponins. XV. Stereochemistry at C(24) of nodososide (24-O-glycosidated steroid) and at C(25) of 26-hydroxysteroids. Gazz Chim Ital 114:469-470	1984
MASD#33	3-O-sulfoasterone	Aphelasterias japonica	Asteroidea	C21H31NaO6S	Steroid	448.53	Ivanchina NV, Kicha AA, Kalinovsky AI, Dmitrenok PS, Stonik VA, Riguera R, Jimenez C (2000) Hemolytic polar steroidal constituents of the starfish Aphelasterias japonica. J Nat Prod 63:1178-1181	2000
MASD#34	3β,6a-dihydroxy-5a-pregn-9(11)-en-20-one	Asterias amurensis	Asteroidea	C21H32O3	Steroid	332.484	Ikegami S, Kamiya Y, Tamura S (1972) A new sterol from asterosaponins A and B. Tetrahedron Lett:1601-1604	1972
MASD#35	4''-O-Methyl halityloside A 6-O-sulfate	Nardoa tuberculata	Asteroidea	C41H71NaO18S	Steroidal Saponin	921.058	Bruno I, Minale L, Riccio R, Cariello L, Higa T, Tanaka J (1993) Starfish saponins, part 50. Steroidal glycosides from the Okinawan starfish Nardoa tuberculata. J Nat Prod 56:1057-1064	1993
MASD#36	4''-O-Methyl Δ22E halityloside A 6-O-sulfate	Nardoa tuberculata	Asteroidea	C40H67NaO18S	Steroidal Saponin	905.015	Bruno I, Minale L, Riccio R, Cariello L, Higa T, Tanaka J (1993) Starfish saponins, part 50. Steroidal glycosides from the Okinawan starfish Nardoa tuberculata. J Nat Prod 56:1057-1064	1993
MASD#37	5a-cholest-22(23)-en-Hexanol	Dermasterias imbricata	Asteroidea	C27H46O6	Steroid	466.659	Bruno I, Minale L, Riccio R (1990) Starfish saponins, Part 43. Structures of two new sulfated steroidal fucofuranosides (imbricatosides A and B) and six new polyhydroxysteroids from the starfish. J Nat Prod 53:366-374	1990
MASD#38	5a-cholest-22-ene-pentol,15-sulfate	Coscinasterias tenuispina	Asteroidea	C27H45NaO8S	Steroid	566.706	Riccio R, Iorizzi M, Minale L (1986) Starfish saponins XXX. Isolation of sixteen steroidal glycosides and three polyhydroxysteroids from the Mediterranean starfish Coscinasterias tenuispina. Bull Soc Chim Belg 95:869-893	1986
MASD#39	5a-cholestane-3,4,6,7,8,15,16,26-octol	Protoreaster nodosus	Asteroidea	C27H48O8	Steroid	500.673	Kicha AA, Kapustina II, Ivanchina NV, Kalinovsky AI, Dmitrenok PS, Stonik VA (2008) Polyhydroxylated steroid compounds from the Far Eastern starfish Distolasterias nipon. Russ J Bioorg Chem 34:118-124	2008
MASD#40	5a-cholestane-3,6,8,15,16,26-Hexanol	Sphaerodiscus placenta	Asteroidea	C27H48O6	Steroid	468.675	Zollo F, Finamore E, Minale L (1987) Starfish saponins, XXXI. Novel polyhydroxysteroids and steroidal glycosides from the starfish Sphaerodiscus placenta. J Nat Prod 50:794-799	1987
MASD#41	5a-cholestane-3β,4β,6a,8,15β,16β,26-heptanol	Halityle regularis	Asteroidea	C27H48O7	Steroid	484.674	Iorizzi M, Minale L, Riccio R, Debray M, Menou JL (1986) Starfish saponins; part 23. Steroidal glycosides from the starfish Halitye regularis. J Nat Prod 49:67-78	1986
MASD#42	5a-cholestane-3β,4β,6a,8,15β,24S-Hexanol	Gomophia watsoni	Asteroidea	C27H48O6	Steroid	468.675	Riccio R (1985) Starfish saponins. XXV. Steroidal glycosides from the starfish Gomophia watsoni. Gazz Chim Ital 115:405-409	1985
MASD#43	5a-cholestane-3β,6a,8,15a,16β,26-Hexanol	Protoreaster nodosus	Asteroidea	C27H48O6	Steroid	468.675	Minale L, Pizza C, Zollo F, Riccio R (1983) Trace polyhydroxylated steroids from starfish Hacelia attenuata. Journal of Natural Products 46:736-741	1983
MASD#44	5a-cholestane-3β,6a,8,15β,16β,26-Hexanol	Halityle regularis	Asteroidea	C27H48O6	Steroid	468.675	Iorizzi M, Minale L, Riccio R, Debray M, Menou JL (1986) Starfish saponins; part 23. Steroidal glycosides from the starfish Halitye regularis. J Nat Prod 49:67-78	1986
MASD#45	5a-cholestane-3β,6a,8,15β,24S-pentol	Gomophia watsoni	Asteroidea	C27H48O5	Steroid	452.676	Riccio R (1985) Starfish saponins. XXV. Steroidal glycosides from the starfish Gomophia watsoni. Gazz Chim Ital 115:405-409	1985
MASD#46	5a-cholestane-3β,6β,7a,8β,15a,16β,26-heptanol	Culcita novaeguineae	Asteroidea	C27H48O7	Steroid	484.674	Ngoan, B. Hanh, T. Vien, L. , ….... Thung, D. Kiem, P. Minh, C. (2015). A olyhydroxylated sterol and a saponin isolated from the starfish culcita novaeguineae. Veitnam Journal of Chemistry. 53(2). 23-27	2015
MASD#47	5a-cholestane-heptanol	Dermasterias imbricata	Asteroidea	C27H48O7	Steroid	484.674	Bruno I, Minale L, Riccio R (1990) Starfish saponins, Part 43. Structures of two new sulfated steroidal fucofuranosides (imbricatosides A and B) and six new polyhydroxysteroids from the starfish. J Nat Prod 53:366-374	1990
MASD#48	5a-cholestane-heptanol,3-sulfate	Coscinasterias tenuispina	Asteroidea	C27H47NaO10S	Steroid	600.72	Riccio R, Iorizzi M, Minale L (1986) Starfish saponins XXX. Isolation of sixteen steroidal glycosides and three polyhydroxysteroids from the Mediterranean starfish Coscinasterias tenuispina. Bull Soc Chim Belg 95:869-893	1986
MASD#49	5a-cholestane-Hexanol 15-sulphate	Rosaster	Asteroidea	C27H47NaO9S	Steroid	584.721	Bruno I, Minale L, Riccio R, Labarre S, Laurent D (1990) Isolation and structure of new polyhydroxylated sterols from a deep-water starfish of the genus Rosaster. Gazz Chim Ital 120:449-451	1990
MASD#50	5a-cholestane-octol	Rosaster	Asteroidea	C27H48O8	Steroid	500.673	Bruno I, Minale L, Riccio R, Labarre S, Laurent D (1990) Isolation and structure of new polyhydroxylated sterols from a deep-water starfish of the genus Rosaster. Gazz Chim Ital 120:449-451	1990
MASD#51	5a-cholestane-pentaol 6-sulfate	Oreaster reticulatus	Asteroidea	C27H47NaO8S	Steroid	568.722	Iorizzi M, Bifulco G (1995) Starfish saponins. 53. A reinvestigation of polar steroids from starfish Oreaster reticulatus: isolation of 16 steroidal oligoglycosides & 6 polyhydroxysteroids. J Nat Prod 58:10-26	1995
MASD#52	5a-cholestapentaol-24-sulfate	Aphelasterias japonica	Asteroidea	C27H47NaO8S	Steroid	568.722	Finamore E, Zollo F, Minale L, Yasumoto T (1992) Starfish saponins, part 47. Steroidal glycoside sulfates and polyhydroxysteroids from Aphelasterias japonica. J Nat Prod 55:767-772	1992
MASD#53	5a-pregn-9(11)-en-3β,6a,20-triol	Asterias forbesi	Asteroidea	C21H34O3	Steroid	334.5	ApSimon JW, Badripersaud S, Buccini JA, Eenkhoorn J, Gilgan MW (1980) Marine organic chemistry. IV. Isolation of (20R)-5alpha-pregn-9(11)-ene-3[small beta], 6alpha,20-triol from the saponins of the starfish, Asterias forbesi and Asterias. Can J Chem 58:2703-2708	1980
MASD#54	5a-pregn-9(11)-en-diol-20-one-3-sulfate	Asterias amurensis	Asteroidea	C21H32O6S	Steroid	412.541	Ikegami S, Kamiya Y, Tamura S (1973) A novel steroid conjugate, 5alpha-pregn-9(11)-ene-3[small beta],6alpha-diol-20-one-3-sulfate, from a starfish saponin, asterosaponin A. Tetrahedron 29:1807-1810	1973
MASD#55	5-deoxyisonodososide	Acanthaster planci	Asteroidea	C38H66O13	Steroidal Saponin	730.933	Pizza C, Pezzullo P, Minale L, Brietmaier E, Pusset J, Tirard P (1985) Starfish saponins. Part 20. Two novel steroidal glycosides from the starfish Acanthaster planci (L). J Chem Res Synop:76-77	1985
MASD#56	6-epi-nodososide	Pentaceraster alveolatus	Asteroidea	C38H66O14	Steroidal Saponin	746.932	Zollo F, Finamore E, Minale L, Laurent D, Bargibant G (1986) Starfish saponins; 29. Novel steroidal glycoside from the starfish Pentaceraster alveolatus. J Nat Prod 49:919-921	1986
MASD#57	acanthaglycoside C	Acanthaster planci	Asteroidea	C56H91NaO28S	Steroidal Saponin	1266.53	Itakura Y, Komori T (1986) Steroid oligoglycosides from the starfish Acanthaster planci L., 3. Structures of four new oligoglycoside sulfates. Liebigs Ann Chem:499-508	1986
MASD#58	acanthaglycoside G	Acanthaster planci	Asteroidea	C51H81NaO26S	Steroidal Saponin	1179.24	Ha DT, Kicha AA, Kalinovsky AI, Malyarenko TV, Popov RS, Malyarenko OS, Ermakova SP, Thuy TTT, Long PQ, Ivanchina NV (2019) Asterosaponins from the tropical starfish Acanthaster planci and their cytotoxic and anticancer activities in vitro. Nat Prod Res:1-8	2019
MASD#59	acanthifolioside A	Pandaros acanthifolium	Demospongiae	C33H52O7	Steroidal Saponin	560.772	Regalado EL, Jimenez-Romero C, Genta-Jouve G, Tasdemir D, Amade P, Nogueiras C, Thomas OP (2011) Acanthifoliosides, minor steroidal saponins from the Caribbean sponge Pandaros acanthifolium. Tetrahedron 67:1011-1018	2011
MASD#60	acanthifolioside B	Pandaros acanthifolium	Demospongiae	C33H54O7	Steroidal Saponin	562.788	Regalado EL, Jimenez-Romero C, Genta-Jouve G, Tasdemir D, Amade P, Nogueiras C, Thomas OP (2011) Acanthifoliosides, minor steroidal saponins from the Caribbean sponge Pandaros acanthifolium. Tetrahedron 67:1011-1018	2011
MASD#61	acanthifolioside C	Pandaros acanthifolium	Demospongiae	C32H52O7	Steroidal Saponin	548.761	Regalado EL, Jimenez-Romero C, Genta-Jouve G, Tasdemir D, Amade P, Nogueiras C, Thomas OP (2011) Acanthifoliosides, minor steroidal saponins from the Caribbean sponge Pandaros acanthifolium. Tetrahedron 67:1011-1018	2011
MASD#62	acanthifolioside D	Pandaros acanthifolium	Demospongiae	C35H62O8	Steroidal Saponin	610.873	Regalado EL, Jimenez-Romero C, Genta-Jouve G, Tasdemir D, Amade P, Nogueiras C, Thomas OP (2011) Acanthifoliosides, minor steroidal saponins from the Caribbean sponge Pandaros acanthifolium. Tetrahedron 67:1011-1018	2011
MASD#63	acanthifolioside E	Pandaros acanthifolium	Demospongiae	C35H60O8	Steroidal Saponin	608.857	Regalado EL, Jimenez-Romero C, Genta-Jouve G, Tasdemir D, Amade P, Nogueiras C, Thomas OP (2011) Acanthifoliosides, minor steroidal saponins from the Caribbean sponge Pandaros acanthifolium. Tetrahedron 67:1011-1018	2011
MASD#64	acanthifolioside F	Pandaros acanthifolium	Demospongiae	C47H80O19	Steroidal Saponin	949.138	Regalado EL, Jimenez-Romero C, Genta-Jouve G, Tasdemir D, Amade P, Nogueiras C, Thomas OP (2011) Acanthifoliosides, minor steroidal saponins from the Caribbean sponge Pandaros acanthifolium. Tetrahedron 67:1011-1018	2011
MASD#65	acanthifolioside G	Pandaros acanthifolium	Demospongiae	C47H80O17	Steroidal Saponin	917.14	Berrue F, McCulloch MWB, Boland P, Hart S, Harper MK, Johnston J, Kerr R (2012) Isolation of Steroidal Glycosides from the Caribbean Sponge Pandaros acanthifolium J Nat Prod 75:2094-2100	2012
MASD#66	acanthifolioside H	Pandaros acanthifolium	Demospongiae	C47H78O17	Steroidal Saponin	915.124	Berrue F, McCulloch MWB, Boland P, Hart S, Harper MK, Johnston J, Kerr R (2012) Isolation of Steroidal Glycosides from the Caribbean Sponge Pandaros acanthifolium J Nat Prod 75:2094-2100	2012
MASD#67	acanthifolioside I	Pandaros acanthifolium	Demospongiae	C49H84O18	Steroidal Saponin	961.193	Berrue F, McCulloch MWB, Boland P, Hart S, Harper MK, Johnston J, Kerr R (2012) Isolation of Steroidal Glycosides from the Caribbean Sponge Pandaros acanthifolium J Nat Prod 75:2094-2100	2012
MASD#68	acanthifolioside J	Pandaros acanthifolium	Demospongiae	C49H82O18	Steroidal Saponin	959.177	Berrue F, McCulloch MWB, Boland P, Hart S, Harper MK, Johnston J, Kerr R (2012) Isolation of Steroidal Glycosides from the Caribbean Sponge Pandaros acanthifolium J Nat Prod 75:2094-2100	2012
MASD#69	Actinostemmoside F	Erylus formosus	Demospongiae	C41H64O14	Steroidal Saponin	780.949	Stead P, Hiscox S, Robinson PS, Pike NB, Sidebottom PJ, Roberts AD, Taylor NL, Wright AE, Pomponi SA (2000) Eryloside F, a novel penasterol disaccharide possessing potent thrombin receptor antagonist activity. Bioorg Med Chem Lett 10:661-664	2000
MASD#70	amurensoside A	Asterias amurensis	Asteroidea	C32H55NaO11S	Steroidal Saponin	684.838	Riccio R, Iorizzi M, Minale L, Oshima Y, Yasumoto T (1988) Starfish saponins. Part 34. Novel steroidal glycoside sulphates from the starfish Asterias amurensis. J Chem Soc, Perkin Trans 1:1337-1347	1988
MASD#71	amurensoside B	Solaster borealis	Asteroidea	C32H55NaO12S	Steroidal Saponin	700.837	Iorizzi M, Mínale L, Riccio R, Yasumoto T (1992) Starfish saponins, 48. Isolation of fifteen sterol constituents (six glycosides and nine polyhydroxysteroids) from the starfish Solaster borealis. Journal of Natural Products 55:866-811	1992
MASD#72	amurensoside C	Asterias amurensis	Asteroidea	C32H53NaO11S	Steroidal Saponin	682.822	Riccio R, Iorizzi M, Minale L, Oshima Y, Yasumoto T (1988) Starfish saponins. Part 34. Novel steroidal glycoside sulphates from the starfish Asterias amurensis. J Chem Soc, Perkin Trans 1:1337-1347	1988
MASD#73	amurensoside D	Asterias amurensis	Asteroidea	C32H56O9	Steroidal Saponin	584.791	Riccio R, Iorizzi M, Minale L, Oshima Y, Yasumoto T (1988) Starfish saponins. Part 34. Novel steroidal glycoside sulphates from the starfish Asterias amurensis. J Chem Soc, Perkin Trans 1:1337-1347	1988
MASD#74	Anasteroside A	Anasterias minuta	Asteroidea	C62H101NaO32S2	Steroidal Saponin	1459.57	Chludil HD, Seldes AM, Maier MS (2002) Antifungal steroidal glycosides from the patagonian starfish Anasterias minuta: Structure-activity correlations. Journal of Natural Products 65:153 -157	2002
MASD#75	Anasteroside B	Anasterias minuta	Asteroidea	C56H89NaO32S2	Steroidal Saponin	1375.41	Chludil HD, Seldes AM, Maier MS (2002) Antifungal steroidal glycosides from the patagonian starfish Anasterias minuta: Structure-activity correlations. Journal of Natural Products 65:153 -157	2002
MASD#76	Antarcticoside D	Echinasteridae	Asteroidea	C33H56O10	Steroidal Saponin	612.801	lorizzi M, Marino SD, Minale L, Zollo F, Bert VL, Roussakis C (1996) Investigation of the polar steroids from an Antarctic Starfish of the family Echinasteridae: isolation of twenty seven polyhydroxysteroids and steroidal oligoglycosides, structures and biological activities. Tetrahedron 52:10997-11012	1996
MASD#77	Antarcticoside E	Echinasteridae	Asteroidea	C33H56O10	Steroidal Saponin	612.801	lorizzi M, Marino SD, Minale L, Zollo F, Bert VL, Roussakis C (1996) Investigation of the polar steroids from an Antarctic Starfish of the family Echinasteridae: isolation of twenty seven polyhydroxysteroids and steroidal oligoglycosides, structures and biological activities. Tetrahedron 52:10997-11012	1996
MASD#78	Antarcticoside F/M	Echinasteridae	Asteroidea	C39H66O14	Steroidal Saponin	758.943	lorizzi M, Marino SD, Minale L, Zollo F, Bert VL, Roussakis C (1996) Investigation of the polar steroids from an Antarctic Starfish of the family Echinasteridae: isolation of twenty seven polyhydroxysteroids and steroidal oligoglycosides, structures and biological activities. Tetrahedron 52:10997-11012	1996
MASD#79	Antarcticoside G	Echinasteridae	Asteroidea	C37H62O14	Steroidal Saponin	730.889	lorizzi M, Marino SD, Minale L, Zollo F, Bert VL, Roussakis C (1996) Investigation of the polar steroids from an Antarctic Starfish of the family Echinasteridae: isolation of twenty seven polyhydroxysteroids and steroidal oligoglycosides, structures and biological activities. Tetrahedron 52:10997-11012	1996
MASD#80	Antarcticoside H	Echinasteridae	Asteroidea	C32H54O10	Steroidal Saponin	598.774	lorizzi M, Marino SD, Minale L, Zollo F, Bert VL, Roussakis C (1996) Investigation of the polar steroids from an Antarctic Starfish of the family Echinasteridae: isolation of twenty seven polyhydroxysteroids and steroidal oligoglycosides, structures and biological activities. Tetrahedron 52:10997-11012	1996
MASD#81	Antarcticoside I	Echinasteridae	Asteroidea	C33H56O11	Steroidal Saponin	628.8	lorizzi M, Marino SD, Minale L, Zollo F, Bert VL, Roussakis C (1996) Investigation of the polar steroids from an Antarctic Starfish of the family Echinasteridae: isolation of twenty seven polyhydroxysteroids and steroidal oligoglycosides, structures and biological activities. Tetrahedron 52:10997-11012	1996
MASD#82	Antarcticoside J	Echinasteridae	Asteroidea	C34H57O13S	Steroidal Saponin	705.877	lorizzi M, Marino SD, Minale L, Zollo F, Bert VL, Roussakis C (1996) Investigation of the polar steroids from an Antarctic Starfish of the family Echinasteridae: isolation of twenty seven polyhydroxysteroids and steroidal oligoglycosides, structures and biological activities. Tetrahedron 52:10997-11012	1996
MASD#83	Antarcticoside K	Echinasteridae	Asteroidea	C34H58O10	Steroidal Saponin	626.828	lorizzi M, Marino SD, Minale L, Zollo F, Bert VL, Roussakis C (1996) Investigation of the polar steroids from an Antarctic Starfish of the family Echinasteridae: isolation of twenty seven polyhydroxysteroids and steroidal oligoglycosides, structures and biological activities. Tetrahedron 52:10997-11012	1996
MASD#84	Antarcticoside L	Echinasteridae	Asteroidea	C40H68O15	Steroidal Saponin	788.969	lorizzi M, Marino SD, Minale L, Zollo F, Bert VL, Roussakis C (1996) Investigation of the polar steroids from an Antarctic Starfish of the family Echinasteridae: isolation of twenty seven polyhydroxysteroids and steroidal oligoglycosides, structures and biological activities. Tetrahedron 52:10997-11012	1996
MASD#85	Antarcticoside N	Echinasteridae	Asteroidea	C33H58O11	Steroidal Saponin	630.816	lorizzi M, Marino SD, Minale L, Zollo F, Bert VL, Roussakis C (1996) Investigation of the polar steroids from an Antarctic Starfish of the family Echinasteridae: isolation of twenty seven polyhydroxysteroids and steroidal oligoglycosides, structures and biological activities. Tetrahedron 52:10997-11012	1996
MASD#86	Antarcticoside O	Echinasteridae	Asteroidea	C35H59O14S	Steroidal Saponin	735.903	lorizzi M, Marino SD, Minale L, Zollo F, Bert VL, Roussakis C (1996) Investigation of the polar steroids from an Antarctic Starfish of the family Echinasteridae: isolation of twenty seven polyhydroxysteroids and steroidal oligoglycosides, structures and biological activities. Tetrahedron 52:10997-11012	1996
MASD#87	Antarcticoside P	Echinasteridae	Asteroidea	C41H69O18S	Steroidal Saponin	882.045	lorizzi M, Marino SD, Minale L, Zollo F, Bert VL, Roussakis C (1996) Investigation of the polar steroids from an Antarctic Starfish of the family Echinasteridae: isolation of twenty seven polyhydroxysteroids and steroidal oligoglycosides, structures and biological activities. Tetrahedron 52:10997-11012	1996
MASD#88	anthenoside A	Anthenea chinensis	Asteroidea	C38H65NO9	Steroidal Saponin	679.936	Ma N, Tang HF, Qiu F, Lin HW, Tian XR, Zhang W (2009) A new polyhydroxysteroidal glycoside from the starfish Anthenea chinensis CA152:330996. Chin Chem Lett 20:1231-1234	2009
MASD#89	anthenoside A1/A2	Anthenea aspera	Asteroidea	C37H61NO9	Steroidal Saponin	663.893	Malyarenko, T. Ivanchina, N. Malyarenko, O. Kalinovsky, A. , ….... Minh, C. Kicha, A. (2018). Two New Steroidal Monoglycosides, Anthenosides A1 and A2, and Revision of the Structure of known Anthenoside A with unusal Monosaccharide Residue from the Starfish Anthenea aspera. Molecules. 23(1). 1077-1088	2018
MASD#90	anthenoside B	Anthenea chinensis	Asteroidea	C41H70O15	Steroidal Saponin	802.996	Ma N, Tang HF, Qiu F, Lin HW, Tian XR, Yao MN (2010) Polyhydroxysteroidal Glycosides from the Starfish Anthenea chinensis. J Nat Prod 73:590-597	2010
MASD#91	anthenoside C	Anthenea chinensis	Asteroidea	C42H70O15	Steroidal Saponin	815.007	Ma N, Tang HF, Qiu F, Lin HW, Tian XR, Yao MN (2010) Polyhydroxysteroidal Glycosides from the Starfish Anthenea chinensis. J Nat Prod 73:590-597	2010
MASD#92	anthenoside D/E	Anthenea chinensis	Asteroidea	C41H70O14	Steroidal Saponin	786.997	Ma N, Tang HF, Qiu F, Lin HW, Tian XR, Yao MN (2010) Polyhydroxysteroidal Glycosides from the Starfish Anthenea chinensis. J Nat Prod 73:590-597	2010
MASD#93	anthenoside F	Anthenea chinensis	Asteroidea	C42H70O14	Steroidal Saponin	799.008	Ma N, Tang HF, Qiu F, Lin HW, Tian XR, Yao MN (2010) Polyhydroxysteroidal Glycosides from the Starfish Anthenea chinensis. J Nat Prod 73:590-597	2010
MASD#94	anthenoside G	Anthenea chinensis	Asteroidea	C42H70O14	Steroidal Saponin	799.008	Ma N, Tang HF, Qiu F, Lin HW, Tian XR, Yao MN (2010) Polyhydroxysteroidal Glycosides from the Starfish Anthenea chinensis. J Nat Prod 73:590-597	2010
MASD#95	anthenoside H/I/J/K	Anthenea chinensis	Asteroidea	C43H74O14	Steroidal Saponin	815.051	Ma N, Tang HF, Qiu F, Lin HW, Tian XR, Yao MN (2010) Polyhydroxysteroidal Glycosides from the Starfish Anthenea chinensis. J Nat Prod 73:590-597	2010
MASD#96	anthenoside L	Anthenea aspera	Asteroidea	C33H54O9	Steroidal Saponin	594.786	Malyarenko TV, Kharchenko SD, Kicha AA, Ivanchina NV, Dmitrenok PS, Chingizova EA, Pislyagin EA, Evtushenko EV, Antokhina TI, Minh CV, Stonik VA (2016) Anthenosides L-U, steroidal glycosides with unusual structural features from the starfish Anthenea aspera. J Nat Prod 79:3047-3056	2016
MASD#97	anthenoside M/N/O	Anthenea aspera	Asteroidea	C35H58O9	Steroidal Saponin	622.84	Malyarenko TV, Kharchenko SD, Kicha AA, Ivanchina NV, Dmitrenok PS, Chingizova EA, Pislyagin EA, Evtushenko EV, Antokhina TI, Minh CV, Stonik VA (2016) Anthenosides L-U, steroidal glycosides with unusual structural features from the starfish Anthenea aspera. J Nat Prod 79:3047-3056	2016
MASD#98	anthenoside P/S	Anthenea aspera	Asteroidea	C42H70O14	Steroidal Saponin	799.008	Malyarenko TV, Kharchenko SD, Kicha AA, Ivanchina NV, Dmitrenok PS, Chingizova EA, Pislyagin EA, Evtushenko EV, Antokhina TI, Minh CV, Stonik VA (2016) Anthenosides L-U, steroidal glycosides with unusual structural features from the starfish Anthenea aspera. J Nat Prod 79:3047-3056	2016
MASD#99	anthenoside Q	Anthenea aspera	Asteroidea	C41H70O14	Steroidal Saponin	786.997	Malyarenko TV, Kharchenko SD, Kicha AA, Ivanchina NV, Dmitrenok PS, Chingizova EA, Pislyagin EA, Evtushenko EV, Antokhina TI, Minh CV, Stonik VA (2016) Anthenosides L-U, steroidal glycosides with unusual structural features from the starfish Anthenea aspera. J Nat Prod 79:3047-3056	2016
MASD#100	anthenoside R	Anthenea aspera	Asteroidea	C41H68O14	Steroidal Saponin	784.981	Malyarenko TV, Kharchenko SD, Kicha AA, Ivanchina NV, Dmitrenok PS, Chingizova EA, Pislyagin EA, Evtushenko EV, Antokhina TI, Minh CV, Stonik VA (2016) Anthenosides L-U, steroidal glycosides with unusual structural features from the starfish Anthenea aspera. J Nat Prod 79:3047-3056	2016
MASD#101	anthenoside S1/S2	Anthenea sibogae	Asteroidea	C40H66O14	Steroidal Saponin	770.954	Kicha AA, Ha DT, Ivanchina NV, Malyarenko TV, Kalinovsky AI, Dmitrenok PS, Ermakova SP, Malyarenko OS, Hung NA, Thuy TTT, Long PQ (2018) Six new polyhydroxysteroidal glycosides, anthenosides S1 - S6, from the starfish Anthenea sibogae. Chem Biodiversity 15:e1700553	2018
MASD#102	anthenoside S3/S6	Anthenea sibogae	Asteroidea	C41H68O14	Steroidal Saponin	784.981	Kicha AA, Ha DT, Ivanchina NV, Malyarenko TV, Kalinovsky AI, Dmitrenok PS, Ermakova SP, Malyarenko OS, Hung NA, Thuy TTT, Long PQ (2018) Six new polyhydroxysteroidal glycosides, anthenosides S1 - S6, from the starfish Anthenea sibogae. Chem Biodiversity 15:e1700553	2018
MASD#103	anthenoside S4	Anthenea sibogae	Asteroidea	C42H70O14	Steroidal Saponin	799.008	Kicha AA, Ha DT, Ivanchina NV, Malyarenko TV, Kalinovsky AI, Dmitrenok PS, Ermakova SP, Malyarenko OS, Hung NA, Thuy TTT, Long PQ (2018) Six new polyhydroxysteroidal glycosides, anthenosides S1 - S6, from the starfish Anthenea sibogae. Chem Biodiversity 15:e1700553	2018
MASD#104	anthenoside S5	Anthenea sibogae	Asteroidea	C34H56O9	Steroidal Saponin	608.813	Kicha AA, Ha DT, Ivanchina NV, Malyarenko TV, Kalinovsky AI, Dmitrenok PS, Ermakova SP, Malyarenko OS, Hung NA, Thuy TTT, Long PQ (2018) Six new polyhydroxysteroidal glycosides, anthenosides S1 - S6, from the starfish Anthenea sibogae. Chem Biodiversity 15:e1700553	2018
MASD#105	anthenoside T/U	Anthenea aspera	Asteroidea	C42H72O13	Steroidal Saponin	785.025	Malyarenko TV, Kharchenko SD, Kicha AA, Ivanchina NV, Dmitrenok PS, Chingizova EA, Pislyagin EA, Evtushenko EV, Antokhina TI, Minh CV, Stonik VA (2016) Anthenosides L-U, steroidal glycosides with unusual structural features from the starfish Anthenea aspera. J Nat Prod 79:3047-3056	2016
MASD#106	aphelaketotriol	Aphelasterias japonica	Asteroidea	C27H43NaO7S	Steroid	548.691	Ivanchina NV, Kicha AA, Kalinovsky AI, Dmitrenok PS, Stonik VA, Riguera R, Jimenez C (2000) Hemolytic polar steroidal constituents of the starfish Aphelasterias japonica. J Nat Prod 63:1178-1181	2000
MASD#107	aphelasteroside A	Aphelasterias japonica	Asteroidea	C32H55NaO12S	Steroidal Saponin	700.837	Finamore E, Zollo F, Minale L, Yasumoto T (1992) Starfish saponins, part 47. Steroidal glycoside sulfates and polyhydroxysteroids from Aphelasterias japonica. J Nat Prod 55:767-772	1992
MASD#108	aphelasteroside B	Aphelasterias japonica	Asteroidea	C32H51NaO13S	Steroidal Saponin	712.804	Finamore E, Zollo F, Minale L, Yasumoto T (1992) Starfish saponins, part 47. Steroidal glycoside sulfates and polyhydroxysteroids from Aphelasterias japonica. J Nat Prod 55:767-772	1992
MASD#109	aphelasteroside C	Aphelasterias japonica	Asteroidea	C33H52Na2O14S2	Steroidal Saponin	796.872	Ivanchina NV, Kicha AA, Kalinovsky AI, Dmitrenok PS, Stonik VA, Riguera R, Jimenez C (2000) Hemolytic polar steroidal constituents of the starfish Aphelasterias japonica. J Nat Prod 63:1178-1181	2000
MASD#110	aphelasteroside D	Aphelasterias japonica	Asteroidea	C35H61NaO14S	Steroidal Saponin	774.916	Kicha AA, Ivanchina NV, Kalinovsky AI, Dmitrenok PS, Stonik VA (2001) Sulfated steroid compounds from the starfish Aphelasterias japonica of the kuril population Russ Chem Bull 50:724-727	2001
MASD#111	aphelasteroside E	Aphelasterias japonica	Asteroidea	C32H55NaO12S	Steroidal Saponin	700.837	Popov RS, Ivanchina NV, Kicha AA, Malyarenko TB, Kalinovskii AI, Dmitrenok PS (2013) Minor steroidal glycosides from the far-east starfish Aphelasterias japonica. Chem Nat Compd 49:286-290	2013
MASD#112	aphelasteroside F	Aphelasterias japonica	Asteroidea	C57H93NaO29S	Steroidal Saponin	1311.4	Popov RS, Ivanchina NV, Kalinovsky AI, Kharchenko SD, Kicha AA, Malyarenko TV, Ermakova SP, Dmitrenok PS (2016) Aphelasteroside F, a new asterosaponin from the Far Eastern starfish Aphelasterias japonica. Nat Prod Commun 11:1247-1250	2016
MASD#113	archasteroside A	Archaster typicus	Asteroidea	C59H97NaO28S	Steroidal Saponin	1323.45	Kicha AA, Ivanchina NV, Huong TTT, Kalinovsky AI, Dmitrenok PS, Fedorov SN, Dyshlovoy SA, Long PQ, Stonik V (2010) Two new asterosaponins, archasterosides A and B, from the Vietnamese starfish Archaster typicus and their anticancer properties. Bioorg Med Chem Lett 20:3826-3830	2010
MASD#114	archasteroside B	Archaster typicus	Asteroidea	C57H95NaO27S	Steroidal Saponin	1281.42	Kicha AA, Ivanchina NV, Huong TTT, Kalinovsky AI, Dmitrenok PS, Fedorov SN, Dyshlovoy SA, Long PQ, Stonik V (2010) Two new asterosaponins, archasterosides A and B, from the Vietnamese starfish Archaster typicus and their anticancer properties. Bioorg Med Chem Lett 20:3826-3830	2010
MASD#115	archasteroside C	Archaster typicus	Asteroidea	C57H93NaO27S	Steroidal Saponin	1279.4	Kicha AA, Ivanchina NV, Huong TTT, Kalinovsky AI, Dmitrenok PS, Long PQ (2010) Minor asterosaponin archasteroside C from the starfish Archaster typicus. Russ Chem Bull 59:2133-2136	2010
MASD#116	Arguside A	Bohadschia argus	Holothuroidea	C56H88O24	Triterpenoid Saponin	1145.3	Liu, B. Yi, Y. Li, L. Zhang, S. Han, H. Weng, Y. Pan, M. (2007). Arguside A: A New Cytotoxic Triterpene Glycoside from the Sea Cucumber Bohadschia argus Jaeger. Chemistry & Biodiversity. 4(1). 2845-2851	2007
MASD#117	Arguside B/C	Bohadschia argus	Holothuroidea	C67H110O33	Triterpenoid Saponin	1443.58	Liu BS, Yi YH, Li L, Sun P, Yuan WH, Sun GQ, Han H, Xue M (2008) Argusides B and C, two new cytotoxic triterpene glycosides from the sea cucumber Bohadschia argus JAEGER. Chem Biodivers 5:1288-1297	2008
MASD#118	Arguside D	Bohadschia argus	Holothuroidea	C56H88O26	Triterpenoid Saponin	1177.29	Liu BS, Yi YH, Li L, Sun P, Han H, Sun GQ, Wang XH, Wang ZL (2008) Argusides D and E, two new cytotoxic triterpene glycosides from the sea cucumber Bohadschia argus JAEGER. Chem Biodivers 5:1425-1433	2008
MASD#119	Arguside E (Deholothurin A1)	Bohadschia argus	Holothuroidea	C54H86O24	Triterpenoid Saponin	1119.26	Liu BS, Yi YH, Li L, Sun P, Han H, Sun GQ, Wang XH, Wang ZL (2008) Argusides D and E, two new cytotoxic triterpene glycosides from the sea cucumber Bohadschia argus JAEGER. Chem Biodivers 5:1425-1433	2008
MASD#120	Arguside F	Holothuria (Microthele) axiloga	Holothuroidea	C62H98O29	Triterpenoid Saponin	1307.44	Yuan, W. Yi, Y. Tang, H. , ….... Zhang, W. Li, L. Sun, P. (2008). Antifungal Triterpene Glycosides from the Sea Cucumber Bohadschia marmorata. Planta Medica. 75(1). 168-173	2008
MASD#121	asperoside A/B	Henricia aspera	Asteroidea	C35H60O10	Steroid	640.855	Levina EV, Kalinovsky AI, Stonik VA, Dmiternok PS, Andriyashchenko PV (2005) Steroid compounds from Far Eastern starfishes Henricia aspera and H. tumida. Russ J Bioorg Chem 31:467-474	2005
MASD#122	asterasterol A	Asteriidae Family	Asteroidea	C28H43O7S	Steroid	523.705	De Marino, S. Palagiano, E. Zollo, F. Minale, L. Iorizzi, M. (1997). A novel sulphated steroid with a 7-membered 5-oxalactone B-ring from an Antarctic starfish of the family Asteriidae. Tetrahedron. 53(25). 8625-8628	1997
MASD#123	asterasterol B	Asteriidae Family	Asteroidea	C27H43O6S	Steroid	495.695	De Marino, S. Palagiano, E. Zollo, F. Minale, L. Iorizzi, M. (1997). A novel sulphated steroid with a 7-membered 5-oxalactone B-ring from an Antarctic starfish of the family Asteriidae. Tetrahedron. 53(25). 8625-8628	1997
MASD#124	asterasterol C	Asteriidae Family	Asteroidea	C27H41O6S	Steroid	493.679	De Marino, S. Palagiano, E. Zollo, F. Minale, L. Iorizzi, M. (1997). A novel sulphated steroid with a 7-membered 5-oxalactone B-ring from an Antarctic starfish of the family Asteriidae. Tetrahedron. 53(25). 8625-8628	1997
MASD#125	Asteriidoside A	Asteriidae Family	Asteroidea	C63H103NaO33S	Steroidal Saponin	1457.54	Marino SD, Iorizzi M, Palagiano E, Zollo F, Roussakis C (1998) Starfish saponins. 55. Isolation, structure elucidation, and biological activity of the steroid oligoglycosides from an antarctic starfish of the family Asteriidae. journal of Natural Products 61:1319-1327	1998
MASD#126	Asteriidoside B	Asteriidae Family	Asteroidea	C63H103NaO31S	Steroidal Saponin	1425.54	Marino SD, Iorizzi M, Palagiano E, Zollo F, Roussakis C (1998) Starfish saponins. 55. Isolation, structure elucidation, and biological activity of the steroid oligoglycosides from an antarctic starfish of the family Asteriidae. journal of Natural Products 61:1319-1327	1998
MASD#127	Asteriidoside C/D	Asteriidae Family	Asteroidea	C62H101NaO31S	Steroidal Saponin	1411.52	Marino SD, Iorizzi M, Palagiano E, Zollo F, Roussakis C (1998) Starfish saponins. 55. Isolation, structure elucidation, and biological activity of the steroid oligoglycosides from an antarctic starfish of the family Asteriidae. journal of Natural Products 61:1319-1327	1998
MASD#128	Asteriidoside E	Asteriidae Family	Asteroidea	C61H99NaO31S	Steroidal Saponin	1397.49	Marino SD, Iorizzi M, Palagiano E, Zollo F, Roussakis C (1998) Starfish saponins. 55. Isolation, structure elucidation, and biological activity of the steroid oligoglycosides from an antarctic starfish of the family Asteriidae. journal of Natural Products 61:1319-1327	1998
MASD#129	Asteriidoside F	Asteriidae Family	Asteroidea	C37H62O14	Steroidal Saponin	730.889	Marino SD, Iorizzi M, Palagiano E, Zollo F, Roussakis C (1998) Starfish saponins. 55. Isolation, structure elucidation, and biological activity of the steroid oligoglycosides from an antarctic starfish of the family Asteriidae. journal of Natural Products 61:1319-1327	1998
MASD#130	Asteriidoside G	Asteriidae Family	Asteroidea	C38H64O14	Steroidal Saponin	744.916	Marino SD, Iorizzi M, Palagiano E, Zollo F, Roussakis C (1998) Starfish saponins. 55. Isolation, structure elucidation, and biological activity of the steroid oligoglycosides from an antarctic starfish of the family Asteriidae. journal of Natural Products 61:1319-1327	1998
MASD#131	Asteriidoside H	Asteriidae Family	Asteroidea	C37H61NaO16S	Steroidal Saponin	830.936	Marino SD, Iorizzi M, Palagiano E, Zollo F, Roussakis C (1998) Starfish saponins. 55. Isolation, structure elucidation, and biological activity of the steroid oligoglycosides from an antarctic starfish of the family Asteriidae. journal of Natural Products 61:1319-1327	1998
MASD#132	Asteriidoside I	Asteriidae Family	Asteroidea	C37H61NaO17S	Steroidal Saponin	846.935	Marino SD, Iorizzi M, Palagiano E, Zollo F, Roussakis C (1998) Starfish saponins. 55. Isolation, structure elucidation, and biological activity of the steroid oligoglycosides from an antarctic starfish of the family Asteriidae. journal of Natural Products 61:1319-1327	1998
MASD#133	Asteriidoside L	Asteriidae Family	Asteroidea	C33H55NaO12S	Steroidal Saponin	712.848	Marino SD, Iorizzi M, Palagiano E, Zollo F, Roussakis C (1998) Starfish saponins. 55. Isolation, structure elucidation, and biological activity of the steroid oligoglycosides from an antarctic starfish of the family Asteriidae. journal of Natural Products 61:1319-1327	1998
MASD#134	Asteropsiside A	Asteropsis carinifera	Asteroidea	C56H89NaO27S	Steroidal Saponin	1263.36	Malyarenko TV, Kicha AA, Ivanchina NV, Kalinovskii AI, Dmitrenok PS, Ermakova SP, Minkhb CV (2012) Asteropsiside A and other asterosaponins from the starfish Asteropsis carinifera. Russian Chemical Bulletin 61:1986-1991	2012
MASD#135	asterosaponin D1	Distolasterias nipon	Asteroidea	C37H64O13	Steroidal Saponin	716.906	Kapustina II, Kalinovskii AI, Polonik SG, Stonik VA (1987) New asterosaponins from the starfish Dismolasterias nipon. Khim Prir Soedin:250-255	1987
MASD#136	asterosaponin D2	Distolasterias nipon	Asteroidea	C37H62O13	Steroidal Saponin	714.89	Kapustina II, Kalinovskii AI, Polonik SG, Stonik VA (1987) New asterosaponins from the starfish Dismolasterias nipon. Khim Prir Soedin:250-255	1987
MASD#137	asterosaponin D3	Distolasterias nipon	Asteroidea	C38H66O14	Steroidal Saponin	746.932	Kapustina II, Kalinovskii AI, Polonik SG, Stonik VA (1987) New asterosaponins from the starfish Dismolasterias nipon. Khim Prir Soedin:250-255	1987
MASD#138	asterosaponin P1	Patiria pectinifera	Asteroidea	C33H57O12S	Steroidal Saponin	677.867	Kicha AA, Kalinovsky AI, Levina EV, Stonik VA, Elyakov GB (1983) Asterosaponin P1 from the starfish Patiria pectinifera. Tetrahedron Lett 24:3893-3896	1983
MASD#139	asterosaponin P1 Sodium Sulfate	Patiria pectinifera	Asteroidea	C33H57NaO12S	Steroidal Saponin	714.864	Kicha AA, Kalinovsky AI, Levina EV, Stonik VA, Elyakov GB (1983) Asterosaponin P1 from the starfish Patiria pectinifera. Tetrahedron Lett 24:3893-3896	1983
MASD#140	asterosaponin P2	Patiria pectinifera	Asteroidea	C34H59NaO13S	Steroidal Saponin	744.89	Kicha AA, Ivanchina NV, Kalinovsky AI, Dmitrenok PS, Stonik VA (2000) Asterosaponin P2 from the Far-Eastern starfish Patiria (Asterina) pectinifera. Russ Chem Bull 49:1794-1795	2000
MASD#141	Asterosaponin-4	Asterias amurensis	Asteroidea	C56H91NaO27S	Steroidal Saponin	1265.37	Okano K, Ohkawa N, Ikegami S (1985) Structure of an ovarian asterosaponin-4, an inhibitor of spontaneous oocyte maturation from the starfish Asterias amurensis. Agric Biol Chem 49:2823-2826	1985
MASD#142	asteroside A	Asterias amurensis	Asteroidea	C56H91NaO28S	Steroidal Saponin	1281.37	Riccio R, Iorizzi M, Minale L, Oshima Y, Yasumoto T (1988) Starfish saponins. Part 34. Novel steroidal glycoside sulphates from the starfish Asterias amurensis. J Chem Soc, Perkin Trans 1:1337-1347	1988
MASD#143	asteroside B	Asterias amurensis	Asteroidea	C55H89NaO28S	Steroidal Saponin	1267.35	Riccio R, Iorizzi M, Minale L, Oshima Y, Yasumoto T (1988) Starfish saponins. Part 34. Novel steroidal glycoside sulphates from the starfish Asterias amurensis. J Chem Soc, Perkin Trans 1:1337-1347	1988
MASD#144	asteroside C	Asterias amurensis	Asteroidea	C57H93NaO28S	Steroidal Saponin	1295.4	Riccio R, Iorizzi M, Minale L, Oshima Y, Yasumoto T (1988) Starfish saponins. Part 34. Novel steroidal glycoside sulphates from the starfish Asterias amurensis. J Chem Soc, Perkin Trans 1:1337-1347	1988
MASD#145	asteroside D	Asterias amurensis	Asteroidea	C57H93NaO27S	Steroidal Saponin	1279.4	Riccio R, Iorizzi M, Minale L, Oshima Y, Yasumoto T (1988) Starfish saponins. Part 34. Novel steroidal glycoside sulphates from the starfish Asterias amurensis. J Chem Soc, Perkin Trans 1:1337-1347	1988
MASD#146	astropectenol A	Astropecten polyacanthus	Asteroidea	C27H46O3	Steroid	418.662	Thao NP, Cuong NX, Luyen BTT, Nam NH, Cuong PV, Thanh NV, Nhiem NX, Hanh TTH, Kim EJ, Kang HK, Kiem PV, Minh CV, Kim YH (2013) Steroidal Constituents from the Starfish Astropecten polyacanthus and Their Anticancer Effects. Chem Pharm Bull 61:1044-1051	2013
MASD#147	astropectenol B	Astropecten polyacanthus	Asteroidea	C27H44O4	Steroid	432.645	Thao NP, Cuong NX, Luyen BTT, Nam NH, Cuong PV, Thanh NV, Nhiem NX, Hanh TTH, Kim EJ, Kang HK, Kiem PV, Minh CV, Kim YH (2013) Steroidal Constituents from the Starfish Astropecten polyacanthus and Their Anticancer Effects. Chem Pharm Bull 61:1044-1051	2013
MASD#148	astropectenol C	Astropecten polyacanthus	Asteroidea	C27H42O3	Steroid	414.63	Thao NP, Cuong NX, Luyen BTT, Nam NH, Cuong PV, Thanh NV, Nhiem NX, Hanh TTH, Kim EJ, Kang HK, Kiem PV, Minh CV, Kim YH (2013) Steroidal Constituents from the Starfish Astropecten polyacanthus and Their Anticancer Effects. Chem Pharm Bull 61:1044-1051	2013
MASD#149	astropectenol D	Astropecten polyacanthus	Asteroidea	C27H46O2	Steroid	402.663	Thao NP, Cuong NX, Luyen BTT, Nam NH, Cuong PV, Thanh NV, Nhiem NX, Hanh TTH, Kim EJ, Kang HK, Kiem PV, Minh CV, Kim YH (2013) Steroidal Constituents from the Starfish Astropecten polyacanthus and Their Anticancer Effects. Chem Pharm Bull 61:1044-1051	2013
MASD#150	astrosterioside A	Astropecten monacanthus	Asteroidea	C61H97NaO31S	Steroidal Saponin	1395.47	Thao NP, Cuong NX, Luyen BTT, Thanh NV, Nhiem NX, Koh Y-S, Ly BM, Nam NH, Kiem PV, Minh CV, Kim YH (2013) Anti-inflammatory asterosaponins from the starfish Astropecten monacanthus. J Nat Prod 76:1764-1770	2013
MASD#151	astrosterioside A - Arabinose	Astropecten monacanthus	Asteroidea	C55H87NaO31S	Steroidal Saponin	1313.33	Thao NP, Cuong NX, Luyen BTT, Thanh NV, Nhiem NX, Koh Y-S, Ly BM, Nam NH, Kiem PV, Minh CV, Kim YH (2013) Anti-inflammatory asterosaponins from the starfish Astropecten monacanthus. J Nat Prod 76:1764-1770	2013
MASD#152	astrosterioside B	Astropecten monacanthus	Asteroidea	C61H101NaO32S	Steroidal Saponin	1415.5	Thao NP, Cuong NX, Luyen BTT, Thanh NV, Nhiem NX, Koh Y-S, Ly BM, Nam NH, Kiem PV, Minh CV, Kim YH (2013) Anti-inflammatory asterosaponins from the starfish Astropecten monacanthus. J Nat Prod 76:1764-1770	2013
MASD#153	astrosterioside D	Astropecten monacanthus	Asteroidea	C56H89NaO29S	Steroidal Saponin	1295.36	Thao NP, Cuong NX, Luyen BTT, Thanh NV, Nhiem NX, Koh Y-S, Ly BM, Nam NH, Kiem PV, Minh CV, Kim YH (2013) Anti-inflammatory asterosaponins from the starfish Astropecten monacanthus. J Nat Prod 76:1764-1770	2013
MASD#154	attenuatoside A-I	Hacelia attenuata	Asteroidea	C38H66O13	Steroidal Saponin	730.933	Minale L, Pizza C, Riccio R, Zollo F (1983) Starfish saponins. Part 9: Novel 24-0-glycosidated steroid from starfish Hacelia attenuata. Experientia 39:567-568	1983
MASD#155	attenuatoside B-I	Hacelia attenuata	Asteroidea	C38H66O14	Steroidal Saponin	746.932	Minale L, Pizza C, Riccio R, Zollo F (1983) Starfish saponins. Part 10. Further 24-O-glycosidated steroids from the starfish Hacelia attenuata. Experientia 39:569-571	1983
MASD#156	attenuatoside B-II	Hacelia attenuata	Asteroidea	C32H56O10	Steroidal Saponin	600.79	Minale L, Pizza C, Riccio R, Zollo F (1983) Starfish saponins. Part 10. Further 24-O-glycosidated steroids from the starfish Hacelia attenuata. Experientia 39:569-571	1983
MASD#157	attenuatoside C	Hacelia attenuata	Asteroidea	C32H56O10	Steroidal Saponin	600.79	Minale L, Pizza C, Riccio R, Zollo F (1983) Starfish saponins. Part 10. Further 24-O-glycosidated steroids from the starfish Hacelia attenuata. Experientia 39:569-571	1983
MASD#158	Axilogoside A	Holothuria (Microthele) axiloga	Holothuroidea	C41H64O17S	Triterpenoid Saponin	861.006	Yuan, W. Yi, Y. Xue, Mei. Zhang, H. La, M. (2008). Two Antifugal Active Triterpene Glycosides from Sea Cucumber Holothuria (Mircothele) axiloga. Chinese Journal of Natural Medicines. 6(1). 105-108	2008
MASD#159	Bivittoside A	Bohadschia bivittata Mitsukuri	Holothuroidea	C41H66O12	Triterpenoid Saponin	750.967	Kitagawa I, Kobayashi M, Hori M, Kyogoku Y (1981) Structures of four new triterpenoidal oligoglycosides; bivittoside A; B; C; D; from the sea cucumber Bohadschia bivittata Mitsukuri. Chemical & Pharmaceutical Bulletin 29:282-285	1981
MASD#160	Bivittoside B	Bohadschia bivittata Mitsukuri	Holothuroidea	C54H88O22	Triterpenoid Saponin	1089.28	Kitagawa I, Kobayashi M, Hori M, Kyogoku Y (1981) Structures of four new triterpenoidal oligoglycosides; bivittoside A; B; C; D; from the sea cucumber Bohadschia bivittata Mitsukuri. Chemical & Pharmaceutical Bulletin 29:282-285	1981
MASD#161	Bivittoside C	Bohadschia bivittata Mitsukuri	Holothuroidea	C67H110O31	Triterpenoid Saponin	1411.59	Kitagawa I, Kobayashi M, Hori M, Kyogoku Y (1981) Structures of four new triterpenoidal oligoglycosides; bivittoside A; B; C; D; from the sea cucumber Bohadschia bivittata Mitsukuri. Chemical & Pharmaceutical Bulletin 29:282-285	1981
MASD#162	Bivittoside D	Bohadschia bivittata Mitsukuri	Holothuroidea	C67H110O32	Triterpenoid Saponin	1427.59	Kitagawa I, Kobayashi M, Hori M, Kyogoku Y (1981) Structures of four new triterpenoidal oligoglycosides; bivittoside A; B; C; D; from the sea cucumber Bohadschia bivittata Mitsukuri. Chemical & Pharmaceutical Bulletin 29:282-285	1981
MASD#163	Bivittoside E	Bohadschia vitiensis	Holothuroidea	C67H108O32	Triterpenoid Saponin	1424.68	Choi, H. Oh, C. Hyun, J. Yang, J. Song, M. Hyi-Seung, L. Lee, Y. (2020). Triterpene glycosides isolated from the edible sea cucumber Bohadschia vitiensis and their antagonistic activity against transient receptor potential ankyrin 1. Journal of Agricultural and Food Chemistry. 68(1). 5349-5355	2020
MASD#164	borealoside A	Solaster borealis	Asteroidea	C38H65O16S	Steroidal Saponin	809.982	Iorizzi M, Mínale L, Riccio R, Yasumoto T (1992) Starfish saponins, 48. Isolation of fifteen sterol constituents (six glycosides and nine polyhydroxysteroids) from the starfish Solaster borealis. Journal of Natural Products 55:866-811	1992
MASD#165	borealoside B	Solaster borealis	Asteroidea	C37H63O16S	Steroidal Saponin	795.955	Iorizzi M, Mínale L, Riccio R, Yasumoto T (1992) Starfish saponins, 48. Isolation of fifteen sterol constituents (six glycosides and nine polyhydroxysteroids) from the starfish Solaster borealis. Journal of Natural Products 55:866-811	1992
MASD#166	borealoside C	Solaster borealis	Asteroidea	C33H58O9	Steroidal Saponin	598.818	Iorizzi M, Mínale L, Riccio R, Yasumoto T (1992) Starfish saponins, 48. Isolation of fifteen sterol constituents (six glycosides and nine polyhydroxysteroids) from the starfish Solaster borealis. Journal of Natural Products 55:866-811	1992
MASD#167	borealoside D	Solaster borealis	Asteroidea	C33H58O10	Steroidal Saponin	614.817	Iorizzi M, Mínale L, Riccio R, Yasumoto T (1992) Starfish saponins, 48. Isolation of fifteen sterol constituents (six glycosides and nine polyhydroxysteroids) from the starfish Solaster borealis. Journal of Natural Products 55:866-811	1992
MASD#168	Brasiliensoside	Echinaster brasiliensis	Asteroidea	C57H93NaO29S	Steroidal Saponin	1311.4	Iorizzi M, Riccardis F, Minale L, Riccio R (1993) Starfish saponins, 52. Chemical constituents from the starfish Echinaster brasiliensis. J Nat Products 56:2149-2162	1993
MASD#169	C26H42O4	Acodontaster conspicuus	Asteroidea	C26H42O4	Steroid	418.618	De Marino S, Iorizzi M, Zollo F, Minale L, Amsler CD, Baker BJ, McClintock JB (1997) Isolation, structure elucidation, and biological activity of the steroid oligoglycosides and polyhydroxysteroids from the Antarctic starfish Acodontaster conspi. J Nat Prod 60:959-966	1997
MASD#170	C26H43NaO8S	Henricia laeviuscola	Asteroidea	C26H43NaO8S	Steroid	552.679	Ivanchina NV, Kicha AA, Kalinovsky AI, Dmitrenok PS, Dmitrenok AS, Chaikina EL, Stonik VA, Gavagnin M (2006) Polar steroidal compounds from the Far Eastern starfish Henricia laeviuscola. J Nat Prod 69:224-228	2006
MASD#171	C27H44Na2O9S2	Aphelasterias japonica	Asteroidea	C27H44Na2O9S2	Steroid	636.747	Finamore E, Zollo F, Minale L, Yasumoto T (1992) Starfish saponins, part 47. Steroidal glycoside sulfates and polyhydroxysteroids from Aphelasterias japonica. J Nat Prod 55:767-772	1992
MASD#172	C27H45NaO10S	Hippasteria kurilensis	Asteroidea	C27H45NaO10S	Steroid	598.704	Kicha AA, Ivanchina NV, Kalinovsky AI, Dmitrenok PS, Agafonova IG, Stonik VA (2008) Steroidal Triglycosides, Kurilensosides A, B, and C, and Other Polar Steroids from the Far Eastern Starfish Hippasteria kurilensis. J Nat Prod 71:793-798	2008
MASD#173	C27H47NaO8S	Henricia laeviuscola	Asteroidea	C27H47NaO8S	Steroid	568.722	Ivanchina NV, Kicha AA, Kalinovsky AI, Dmitrenok PS, Dmitrenok AS, Chaikina EL, Stonik VA, Gavagnin M (2006) Polar steroidal compounds from the Far Eastern starfish Henricia laeviuscola. J Nat Prod 69:224-228	2006
MASD#174	C27H48O6	Hippasteria kurilensis	Asteroidea	C27H48O6	Steroid	468.675	Kicha AA, Ivanchina NV, Kalinovsky AI, Dmitrenok PS, Agafonova IG, Stonik VA (2008) Steroidal Triglycosides, Kurilensosides A, B, and C, and Other Polar Steroids from the Far Eastern Starfish Hippasteria kurilensis. J Nat Prod 71:793-798	2008
MASD#175	C27H48O7	Henricia laeviuscola	Asteroidea	C27H48O7	Steroid	484.674	Ivanchina NV, Kicha AA, Kalinovsky AI, Dmitrenok PS, Dmitrenok AS, Chaikina EL, Stonik VA, Gavagnin M (2006) Polar steroidal compounds from the Far Eastern starfish Henricia laeviuscola. J Nat Prod 69:224-228	2006
MASD#176	C27H48O8	Asterina pectinifera	Asteroidea	C27H48O8	steroid	500.673	Iorizza M, Minale L, Riccio R (1990) Starfish saponins. Part 39. Steroidal oligoglycoside sulphates and polyhydroxysteroids from the starfish Asterina pectinifera. Gazz Chim Ital 120:147-153	1990
MASD#177	C28H46O4	Acodontaster conspicuus	Asteroidea	C28H46O4	Steroid	446.672	De Marino S, Iorizzi M, Zollo F, Minale L, Amsler CD, Baker BJ, McClintock JB (1997) Isolation, structure elucidation, and biological activity of the steroid oligoglycosides and polyhydroxysteroids from the Antarctic starfish Acodontaster conspi. J Nat Prod 60:959-966	1997
MASD#178	C28H50O8	Solaster borealis	Asteroidea	C28H50O8	Steroid	514.7	Iorizzi M, Mínale L, Riccio R, Yasumoto T (1992) Starfish saponins, 48. Isolation of fifteen sterol constituents (six glycosides and nine polyhydroxysteroids) from the starfish Solaster borealis. Journal of Natural Products 55:866-811	1992
MASD#179	C29H52O7	Acodontaster conspicuus	Asteroidea	C29H52O7	Steroid	512.728	De Marino S, Iorizzi M, Zollo F, Minale L, Amsler CD, Baker BJ, McClintock JB (1997) Isolation, structure elucidation, and biological activity of the steroid oligoglycosides and polyhydroxysteroids from the Antarctic starfish Acodontaster conspi. J Nat Prod 60:959-966	1997
MASD#180	C30H44O5	Holothuria nobilis	Holothuroidea	C30H44O5	Triterpegenin	484.677	Radhika P, Anjaneyulu V, Rao PVS, Makarieva TN, Kalinovosky AI (2002) Chem. exam. of the Echinoderms of Ind. Ocean: The triterpene glycosides of the sea cucumbers: Holothuria nobilis, Bohadschia aff. tenuissima and Actinopyga sp. . Indian J Chem, Sect B 41:1276-1282	2002
MASD#181	C36H54O10	Pandaros acanthifolium	Demospongiae	C36H54O10	Steroidal Saponin	646.818	Regalado EL, Turk T, Tasdemir D, Gorjanc M, Kaiser M, Thomas OP, Fernandez R, Amade P (2011) Cytotoxic and haemolytic steroidal glycosides from the Caribbean sponge Pandaros acanthifolium. Steroids 76:1389-1396	2011
MASD#182	C40H62O14	Pandaros acanthifolium	Demospongiae	C40H62O14	Steroidal Saponin	766.922	Regalado EL, Turk T, Tasdemir D, Gorjanc M, Kaiser M, Thomas OP, Fernandez R, Amade P (2011) Cytotoxic and haemolytic steroidal glycosides from the Caribbean sponge Pandaros acanthifolium. Steroids 76:1389-1396	2011
MASD#183	C47H74O19	Telenata ananas	Holothuroidea	C47H74O19	Triterpenoid Saponin	943.09	Hegde VR (2002) Two selective novel triterpene glycosides from sea cucumber Telenata ananas: inhibitors of chemokine receptor-5 Bioorg Med Chem Lett 12:3203-3205	2002
MASD#184	C49H77NaO26S (Saponin #2)	Culcita novaeguineae	Asteroidea	C49H77NaO26S	Steroidal Saponin	1151.19	Tang HF, Yi YH, Li L, Sun P, Zhang SQ, Zhao YP (2005) Three new Asterosaponins from the starfish Culcita novaeguineae and their bioactivity. Planta Med 71:458-463	2005
MASD#185	C50H79NaO27S	Culcita novaeguineae	Asteroidea	C50H79NaO27S	Steroidal Saponin	1181.21	Ngoan, B. Hanh, T. Vien, L. , ….... Thung, D. Kiem, P. Minh, C. (2015). A olyhydroxylated sterol and a saponin isolated from the starfish culcita novaeguineae. Veitnam Journal of Chemistry. 53(2). 23-27	2015
MASD#186	C54H87NaO28S	Asterias amurensis	Asteroidea	C54H87NaO28S	Steroidal Saponin	1253.32	Hwang IH, Kim DW, Kim SJ, Min BS, Lee SH, Son JK, Kim CH, Chang HW, Na M (2011) Asterosaponins Isolated from the Starfish Asterias amurensis. Chem Pharm Bull 59:78-83	2011
MASD#187	C55H89NaO27S (Saponin #1)	Culcita novaeguineae	Asteroidea	C55H89NaO27S	Steroidal Saponin	1251.35	Tang HF, Yi YH, Li L, Sun P, Zhang SQ, Zhao YP (2005) Three new Asterosaponins from the starfish Culcita novaeguineae and their bioactivity. Planta Med 71:458-463	2005
MASD#188	C56H91NaO27S (Saponin #3)	Culcita novaeguineae	Asteroidea	C56H91NaO27S	Steroidal Saponin	1265.37	Tang HF, Yi YH, Li L, Sun P, Zhang SQ, Zhao YP (2005) Three new Asterosaponins from the starfish Culcita novaeguineae and their bioactivity. Planta Med 71:458-463	2005
MASD#189	C57H91NaO28S	Asterias amurensis	Asteroidea	C57H91NaO28S	Steroidal Saponin	1293.38	Hwang IH, Kim DW, Kim SJ, Min BS, Lee SH, Son JK, Kim CH, Chang HW, Na M (2011) Asterosaponins Isolated from the Starfish Asterias amurensis. Chem Pharm Bull 59:78-83	2011
MASD#190	C57H93NaO28S	Asterias amurensis	Asteroidea	C57H93NaO28S	Steroidal Saponin	1295.4	Hwang IH, Kim DW, Kim SJ, Min BS, Lee SH, Son JK, Kim CH, Chang HW, Na M (2011) Asterosaponins Isolated from the Starfish Asterias amurensis. Chem Pharm Bull 59:78-83	2011
MASD#191	C62H102O29	Astropecten latespinosus	Asteroidea	C62H102O29	Steroidal Saponin	1311.47	Basha, A. Ahmad, V. (2009). Spectroscopic Data of Steroidal Glycosides. Springer Science & Business Media. 1(1). 1-696	2009
MASD#192	C67H110O33	Telenata ananas	Holothuroidea	C67H110O33	Triterpenoid Saponin	1443.58	Hegde VR (2002) Two selective novel triterpene glycosides from sea cucumber Telenata ananas: inhibitors of chemokine receptor-5 Bioorg Med Chem Lett 12:3203-3205	2002
MASD#193	calcigeroside B	Pentamera calcigera	Holothuroidea	C54H83NaO27S	Triterpenoid Saponin	1233.29	Avilov SA, Antonov AS, Drozdova OA, Kalinin VI, Kalinovsky AI, Stonik VA, Riguera R, Lenis LA, Jimenez C (2000) Triterpene glycosides from the Far-Eastern sea cucumber Pentamera calcigera. 1. Monosulfated glycosides and cytotoxicity of their unsulfated derivatives. J Nat Prod 63:65-71	2000
MASD#194	calcigeroside C1	Pentamera calcigera	Holothuroidea	C54H83NaO28S	Triterpenoid Saponin	1249.29	Avilov SA, Antonov AS, Drozdova OA, Kalinin VI, Kalinovsky AI, Stonik VA, Riguera R, Lenis LA, Jimenez C (2000) Triterpene glycosides from the Far-Eastern sea cucumber Pentamera calcigera. 1. Monosulfated glycosides and cytotoxicity of their unsulfated derivatives. J Nat Prod 63:65-71	2000
MASD#195	calcigeroside C2	Pentamera calcigera	Holothuroidea	C59H93NaO29S	Triterpenoid Saponin	1335.42	Avilov SA, Antonov AS, Drozdova OA, Kalinin VI, Kalinovsky AI, Stonik VA, Riguera R, Lenis LA, Jimenez C (2000) Triterpene glycosides from the Far-Eastern sea cucumber Pentamera calcigera. 1. Monosulfated glycosides and cytotoxicity of their unsulfated derivatives. J Nat Prod 63:65-71	2000
MASD#196	calcigeroside D1	Pentamera calcigera	Holothuroidea	C54H82Na2O31S2	Triterpenoid Saponin	1351.33	Avilov SA, Antonov AS, Drozdova OA, Kalinin VI, Kalinovsky AI, Riguera R, Lenis LA, Jimenez C (2000) Triterpene glycosides from the Far Eastern sea cucumber Pentamera calcigera II: disulfated glycosides Journal Natural Products 63:1349-1355	2000
MASD#197	calcigeroside D2	Pentamera calcigera	Holothuroidea	C59H92Na2O32S2	Triterpenoid Saponin	1437.46	Avilov SA, Antonov AS, Drozdova OA, Kalinin VI, Kalinovsky AI, Riguera R, Lenis LA, Jimenez C (2000) Triterpene glycosides from the Far Eastern sea cucumber Pentamera calcigera II: disulfated glycosides Journal Natural Products 63:1349-1355	2000
MASD#198	calcigeroside E	Pentamera calcigera	Holothuroidea	C62H96Na2O35S2	Triterpenoid Saponin	1525.52	Avilov SA, Antonov AS, Drozdova OA, Kalinin VI, Kalinovsky AI, Riguera R, Lenis LA, Jimenez C (2000) Triterpene glycosides from the Far Eastern sea cucumber Pentamera calcigera II: disulfated glycosides Journal Natural Products 63:1349-1355	2000
MASD#199	capelloside A	Ogmaster capella	Asteroidea	C33H57NaO12S	Steroidal Saponin	714.864	Ivanchina NV, Kicha AA, Malyarenko TV, Kalinovsky AI, Menchinskaya ES, Pislyagin EA, Dmitrenok PS (2015) The influence on LPS-induced ROS formation in macrophages of capelloside A, a new steroid glycoside from the starfish Ogmaster capella. Nat Prod Commun 10:1937-1977	2015
MASD#200	cariniferoside A	Asteropsis carinifera	Asteroidea	C41H72O14	Steroidal Saponin	789.013	Malyarenko TV, Kicha AA, Ivanchina NV, Kalinovsky AI, Dmitrenok PS, Ermakova SP, Stonik VA (2011) Cariniferosides A-F and other steroidal biglycosides from the starfish Asteropsis carinifera. Steroids 76:1280-1287	2011
MASD#201	cariniferoside B	Asteropsis carinifera	Asteroidea	C40H68O14	Steroidal Saponin	772.97	Malyarenko TV, Kicha AA, Ivanchina NV, Kalinovsky AI, Dmitrenok PS, Ermakova SP, Stonik VA (2011) Cariniferosides A-F and other steroidal biglycosides from the starfish Asteropsis carinifera. Steroids 76:1280-1287	2011
MASD#202	cariniferoside C	Asteropsis carinifera	Asteroidea	C41H72O15	Steroidal Saponin	805.012	Malyarenko TV, Kicha AA, Ivanchina NV, Kalinovsky AI, Dmitrenok PS, Ermakova SP, Stonik VA (2011) Cariniferosides A-F and other steroidal biglycosides from the starfish Asteropsis carinifera. Steroids 76:1280-1287	2011
MASD#203	cariniferoside D	Asteropsis carinifera	Asteroidea	C40H70O13	Steroidal Saponin	758.987	Malyarenko TV, Kicha AA, Ivanchina NV, Kalinovsky AI, Dmitrenok PS, Ermakova SP, Stonik VA (2011) Cariniferosides A-F and other steroidal biglycosides from the starfish Asteropsis carinifera. Steroids 76:1280-1287	2011
MASD#204	cariniferoside E	Asteropsis carinifera	Asteroidea	C39H68O13	Steroidal Saponin	744.96	Malyarenko TV, Kicha AA, Ivanchina NV, Kalinovsky AI, Dmitrenok PS, Ermakova SP, Stonik VA (2011) Cariniferosides A-F and other steroidal biglycosides from the starfish Asteropsis carinifera. Steroids 76:1280-1287	2011
MASD#205	cariniferoside F	Asteropsis carinifera	Asteroidea	C41H69NaO18S	Steroidal Saponin	919.042	Malyarenko TV, Kicha AA, Ivanchina NV, Kalinovsky AI, Dmitrenok PS, Ermakova SP, Stonik VA (2011) Cariniferosides A-F and other steroidal biglycosides from the starfish Asteropsis carinifera. Steroids 76:1280-1287	2011
MASD#206	carolisterol A	Styracaster-Caroli	Asteroidea	C27H46NNaO10S	Steroid	599.712	Riccardis, F. Minale, L. Riccio, R. Iorizzi, M. Debitus, C. Duhet, D. Monniot, C. (1993). A novel group of polyhydroxycholanic acid derivatives from the deep water starfish Styracaster caroli. Tetrahedron Letters. 34(27). 4381-4384	1993
MASD#207	carolisterol B	Styracaster-Caroli	Asteroidea	C27H44NNaO10S	Steroid	597.696	Riccardis, F. Minale, L. Riccio, R. Iorizzi, M. Debitus, C. Duhet, D. Monniot, C. (1993). A novel group of polyhydroxycholanic acid derivatives from the deep water starfish Styracaster caroli. Tetrahedron Letters. 34(27). 4381-4384	1993
MASD#208	carolisterol C	Styracaster-Caroli	Asteroidea	C27H46NNaO9S	Steroid	583.713	Riccardis, F. Minale, L. Riccio, R. Iorizzi, M. Debitus, C. Duhet, D. Monniot, C. (1993). A novel group of polyhydroxycholanic acid derivatives from the deep water starfish Styracaster caroli. Tetrahedron Letters. 34(27). 4381-4384	1993
MASD#209	cercodemasoide A	Cercodemas anceps	Holothuroidea	C59H90Na2O32S2	Triterpenoid Saponin	1435.44	Cuong NX, Vien le T, Hanh TT, Thao NP, Thao do T, Thanh NV, Nam NH, Thung do C, Kiem PV, Minh CV (2015) Cytotoxic triterpene saponins from Cercodemas anceps. Bioorganic and Medicinal Chemistry Letters 25:3151-3156	2015
MASD#210	cercodemasoide B	Cercodemas anceps	Holothuroidea	C47H72Na2O23S2	Triterpenoid Saponin	1129.18	Cuong NX, Vien le T, Hanh TT, Thao NP, Thao do T, Thanh NV, Nam NH, Thung do C, Kiem PV, Minh CV (2015) Cytotoxic triterpene saponins from Cercodemas anceps. Bioorganic and Medicinal Chemistry Letters 25:3151-3156	2015
MASD#211	cercodemasoide C	Cercodemas anceps	Holothuroidea	C47H70Na2O23S2	Triterpenoid Saponin	1127.16	Cuong NX, Vien le T, Hanh TT, Thao NP, Thao do T, Thanh NV, Nam NH, Thung do C, Kiem PV, Minh CV (2015) Cytotoxic triterpene saponins from Cercodemas anceps. Bioorganic and Medicinal Chemistry Letters 25:3151-3156	2015
MASD#212	cercodemasoide D	Cercodemas anceps	Holothuroidea	C41H63NaO15S	Triterpenoid Saponin	864.997	Cuong NX, Vien le T, Hanh TT, Thao NP, Thao do T, Thanh NV, Nam NH, Thung do C, Kiem PV, Minh CV (2015) Cytotoxic triterpene saponins from Cercodemas anceps. Bioorganic and Medicinal Chemistry Letters 25:3151-3156	2015
MASD#213	cercodemasoide E	Cercodemas anceps	Holothuroidea	C41H61NaO15S	Triterpenoid Saponin	862.981	Cuong NX, Vien le T, Hanh TT, Thao NP, Thao do T, Thanh NV, Nam NH, Thung do C, Kiem PV, Minh CV (2015) Cytotoxic triterpene saponins from Cercodemas anceps. Bioorganic and Medicinal Chemistry Letters 25:3151-3156	2015
MASD#214	Certonardoside A/D	Certonardoa semiregularis	Asteroidea	C39H65NaO17S	Steroidal Saponin	874.989	Wang W, Li F, Alam N, Liu Y, Hong J, Lee C-K, Im KS, Jung JH (2002) New saponins from the starfish Certonardoa semiregularis. Journal of Natural Products 65:1649-1656	2002
MASD#215	Certonardoside B	Certonardoa semiregularis	Asteroidea	C39H65NaO15S	Steroidal Saponin	842.991	Wang W, Li F, Alam N, Liu Y, Hong J, Lee C-K, Im KS, Jung JH (2002) New saponins from the starfish Certonardoa semiregularis. Journal of Natural Products 65:1649-1656	2002
MASD#216	Certonardoside B2	Certonardoa semiregularis	Asteroidea	C40H70O12	Steroidal Saponin	742.988	Wang, W. Hong, J. Lee, C. Im, K. Choi, J. Jung, J. (2004). Cytotoxic Sterols and Saponins from the Starfish Certonardoa semiregularis. Journal of Natural Products. 67(1). 584-591	2004
MASD#217	Certonardoside B3	Certonardoa semiregularis	Asteroidea	C40H68O12	Steroidal Saponin	740.972	Wang, W. Hong, J. Lee, C. Im, K. Choi, J. Jung, J. (2004). Cytotoxic Sterols and Saponins from the Starfish Certonardoa semiregularis. Journal of Natural Products. 67(1). 584-591	2004
MASD#218	Certonardoside C/E	Certonardoa semiregularis	Asteroidea	C39H65NaO16S	Steroidal Saponin	858.99	Wang W, Li F, Alam N, Liu Y, Hong J, Lee C-K, Im KS, Jung JH (2002) New saponins from the starfish Certonardoa semiregularis. Journal of Natural Products 65:1649-1656	2002
MASD#219	Certonardoside F	Certonardoa semiregularis	Asteroidea	C39H67NaO17S	Steroidal Saponin	877.005	Wang W, Li F, Alam N, Liu Y, Hong J, Lee C-K, Im KS, Jung JH (2002) New saponins from the starfish Certonardoa semiregularis. Journal of Natural Products 65:1649-1656	2002
MASD#220	Certonardoside G	Certonardoa semiregularis	Asteroidea	C39H67NaO16S	Steroidal Saponin	861.006	Wang W, Li F, Alam N, Liu Y, Hong J, Lee C-K, Im KS, Jung JH (2002) New saponins from the starfish Certonardoa semiregularis. Journal of Natural Products 65:1649-1656	2002
MASD#221	Certonardoside H	Certonardoa semiregularis	Asteroidea	C39H68O13	Steroidal Saponin	744.96	Wang W, Li F, Alam N, Liu Y, Hong J, Lee C-K, Im KS, Jung JH (2002) New saponins from the starfish Certonardoa semiregularis. Journal of Natural Products 65:1649-1656	2002
MASD#222	certonardoside H2	Certonardoa semiregularis	Asteroidea	C34H60O9	Steroidal Saponin	612.845	Wang, W. Hong, J. Lee, C. Im, K. Choi, J. Jung, J. (2004). Cytotoxic Sterols and Saponins from the Starfish Certonardoa semiregularis. Journal of Natural Products. 67(1). 584-591	2004
MASD#223	certonardoside H3	Certonardoa semiregularis	Asteroidea	C38H66O13	Steroid	730.933	Wang W, Jang H, Hong J, Lee C, Im KS, Bae S, Jung JH (2004) Additional cytotoxic sterols and saponins from the starfish Certonardoa semiregularis. J Nat Prod 67:1654-1660	2004
MASD#224	certonardoside H4	Certonardoa semiregularis	Asteroidea	C32H56O9	Steroid	584.791	Wang W, Jang H, Hong J, Lee C, Im KS, Bae S, Jung JH (2004) Additional cytotoxic sterols and saponins from the starfish Certonardoa semiregularis. J Nat Prod 67:1654-1660	2004
MASD#225	Certonardoside I	Certonardoa semiregularis	Asteroidea	C35H61NaO14S	Steroidal Saponin	774.916	Wang W, Li F, Alam N, Liu Y, Hong J, Lee C-K, Im KS, Jung JH (2002) New saponins from the starfish Certonardoa semiregularis. Journal of Natural Products 65:1649-1656	2002
MASD#226	certonardoside I2	Certonardoa semiregularis	Asteroidea	C35H62O11	Steroidal Saponin	658.87	Wang, W. Hong, J. Lee, C. Im, K. Choi, J. Jung, J. (2004). Cytotoxic Sterols and Saponins from the Starfish Certonardoa semiregularis. Journal of Natural Products. 67(1). 584-591	2004
MASD#227	Certonardoside I3	Certonardoa semiregularis	Asteroidea	C41H71NaO18S	Steroidal Saponin	921.058	Wang W, Jang H, Hong J, Lee C, Bae S, Shin S, Jung JH (2005) New cytotoxic sulfated saponins from the starfish Certonardoa semiregularis. Archives of Pharmacal Research 28:285-289	2005
MASD#228	Certonardoside J	Certonardoa semiregularis	Asteroidea	C35H61NaO13S	Steroidal Saponin	758.917	Wang W, Li F, Alam N, Liu Y, Hong J, Lee C-K, Im KS, Jung JH (2002) New saponins from the starfish Certonardoa semiregularis. Journal of Natural Products 65:1649-1656	2002
MASD#229	Certonardoside J2	Certonardoa semiregularis	Asteroidea	C35H62O10	Steroidal Saponin	642.871	Wang, W. Hong, J. Lee, C. Im, K. Choi, J. Jung, J. (2004). Cytotoxic Sterols and Saponins from the Starfish Certonardoa semiregularis. Journal of Natural Products. 67(1). 584-591	2004
MASD#230	certonardoside J3	Certonardoa semiregularis	Asteroidea	C35H60O10	Steroidal Saponin	640.855	Wang, W. Hong, J. Lee, C. Im, K. Choi, J. Jung, J. (2004). Cytotoxic Sterols and Saponins from the Starfish Certonardoa semiregularis. Journal of Natural Products. 67(1). 584-591	2004
MASD#231	Certonardoside K	Certonardoa semiregularis	Asteroidea	C39H68O14	Steroidal Saponin	760.959	WANG W, LI F, HONG J, Chong-Ok LEE, CHO HY, IM KS, JUNG JH (2003) Four new saponins from the starfish Certonardoa semiregularis. Chemical Pharmaceutical Bulletin 51:435-439	2003
MASD#232	Certonardoside L	Certonardoa semiregularis	Asteroidea	C39H68O12	Steroidal Saponin	728.961	WANG W, LI F, HONG J, Chong-Ok LEE, CHO HY, IM KS, JUNG JH (2003) Four new saponins from the starfish Certonardoa semiregularis. Chemical Pharmaceutical Bulletin 51:435-439	2003
MASD#233	Certonardoside M	Certonardoa semiregularis	Asteroidea	C39H66O13	Steroidal Saponin	742.944	WANG W, LI F, HONG J, Chong-Ok LEE, CHO HY, IM KS, JUNG JH (2003) Four new saponins from the starfish Certonardoa semiregularis. Chemical Pharmaceutical Bulletin 51:435-439	2003
MASD#234	Certonardoside N	Certonardoa semiregularis	Asteroidea	C32H56O8	Steroidal Saponin	568.792	WANG W, LI F, HONG J, Chong-Ok LEE, CHO HY, IM KS, JUNG JH (2003) Four new saponins from the starfish Certonardoa semiregularis. Chemical Pharmaceutical Bulletin 51:435-439	2003
MASD#235	certonardoside O1	Certonardoa semiregularis	Asteroidea	C35H62O9	Steroidal Saponin	626.872	Wang, W. Hong, J. Lee, C. Im, K. Choi, J. Jung, J. (2004). Cytotoxic Sterols and Saponins from the Starfish Certonardoa semiregularis. Journal of Natural Products. 67(1). 584-591	2004
MASD#236	Certonardoside P2	Certonardoa semiregularis	Asteroidea	C40H69NaO17S	Steroidal Saponin	891.032	Wang W, Jang H, Hong J, Lee C, Bae S, Shin S, Jung JH (2005) New cytotoxic sulfated saponins from the starfish Certonardoa semiregularis. Archives of Pharmacal Research 28:285-289	2005
MASD#237	certonardosterol A	Certonardoa semiregularis	Asteroidea	C28H48O6	Steroid	480.686	Wang, W. Hong, J. Lee, C. Im, K. Choi, J. Jung, J. (2004). Cytotoxic Sterols and Saponins from the Starfish Certonardoa semiregularis. Journal of Natural Products. 67(1). 584-591	2004
MASD#238	certonardosterol A2	Certonardoa semiregularis	Asteroidea	C28H48O6	Steroid	480.686	Wang, W. Hong, J. Lee, C. Im, K. Choi, J. Jung, J. (2004). Cytotoxic Sterols and Saponins from the Starfish Certonardoa semiregularis. Journal of Natural Products. 67(1). 584-591	2004
MASD#239	certonardosterol A3	Certonardoa semiregularis	Asteroidea	C27H48O6	Steroid	468.675	Wang, W. Hong, J. Lee, C. Im, K. Choi, J. Jung, J. (2004). Cytotoxic Sterols and Saponins from the Starfish Certonardoa semiregularis. Journal of Natural Products. 67(1). 584-591	2004
MASD#240	certonardosterol A4	Certonardoa semiregularis	Asteroidea	C27H46O6	Steroid	466.659	Wang, W. Hong, J. Lee, C. Im, K. Choi, J. Jung, J. (2004). Cytotoxic Sterols and Saponins from the Starfish Certonardoa semiregularis. Journal of Natural Products. 67(1). 584-591	2004
MASD#241	certonardosterol B	Certonardoa semiregularis	Asteroidea	C28H48O5	Steroid	464.687	Wang, W. Hong, J. Lee, C. Im, K. Choi, J. Jung, J. (2004). Cytotoxic Sterols and Saponins from the Starfish Certonardoa semiregularis. Journal of Natural Products. 67(1). 584-591	2004
MASD#242	certonardosterol B2	Certonardoa semiregularis	Asteroidea	C28H48O5	Steroid	464.687	Wang, W. Hong, J. Lee, C. Im, K. Choi, J. Jung, J. (2004). Cytotoxic Sterols and Saponins from the Starfish Certonardoa semiregularis. Journal of Natural Products. 67(1). 584-591	2004
MASD#243	certonardosterol B3	Certonardoa semiregularis	Asteroidea	C26H44O5	Steroid	436.633	Wang, W. Hong, J. Lee, C. Im, K. Choi, J. Jung, J. (2004). Cytotoxic Sterols and Saponins from the Starfish Certonardoa semiregularis. Journal of Natural Products. 67(1). 584-591	2004
MASD#244	certonardosterol B4/M	Certonardoa semiregularis	Asteroidea	C28H50O6	Steroid	482.702	Wang W, Li F, Park Y, Hong J, Lee C, Kong JY, Shin S, Im KS, Jung JH (2003) Bioactive sterols from the starfish Certonardoa semiregularis. J Nat Prod 66:384-391	2003
MASD#245	certonardosterol C2/C	Certonardoa semiregularis	Asteroidea	C28H48O5	Steroid	464.687	Wang, W. Hong, J. Lee, C. Im, K. Choi, J. Jung, J. (2004). Cytotoxic Sterols and Saponins from the Starfish Certonardoa semiregularis. Journal of Natural Products. 67(1). 584-591	2004
MASD#246	certonardosterol D2/D	Certonardoa semiregularis	Asteroidea	C28H48O4	Steroid	448.688	Wang, W. Hong, J. Lee, C. Im, K. Choi, J. Jung, J. (2004). Cytotoxic Sterols and Saponins from the Starfish Certonardoa semiregularis. Journal of Natural Products. 67(1). 584-591	2004
MASD#247	certonardosterol D3/E2	Certonardoa semiregularis	Asteroidea	C29H52O4	Steroid	464.731	Wang, W. Hong, J. Lee, C. Im, K. Choi, J. Jung, J. (2004). Cytotoxic Sterols and Saponins from the Starfish Certonardoa semiregularis. Journal of Natural Products. 67(1). 584-591	2004
MASD#248	certonardosterol D4	Certonardoa semiregularis	Asteroidea	C28H48O4	Steroid	448.688	Wang, W. Hong, J. Lee, C. Im, K. Choi, J. Jung, J. (2004). Cytotoxic Sterols and Saponins from the Starfish Certonardoa semiregularis. Journal of Natural Products. 67(1). 584-591	2004
MASD#249	certonardosterol D5	Certonardoa semiregularis	Asteroidea	C28H50O5	Steroid	466.703	Wang W, Jang H, Hong J, Lee C, Im KS, Bae S, Jung JH (2004) Additional cytotoxic sterols and saponins from the starfish Certonardoa semiregularis. J Nat Prod 67:1654-1660	2004
MASD#250	certonardosterol E3/E	Certonardoa semiregularis	Asteroidea	C28H48O4	Steroid	448.688	Wang, W. Hong, J. Lee, C. Im, K. Choi, J. Jung, J. (2004). Cytotoxic Sterols and Saponins from the Starfish Certonardoa semiregularis. Journal of Natural Products. 67(1). 584-591	2004
MASD#251	certonardosterol F	Certonardoa semiregularis	Asteroidea	C27H48O4	Steroid	436.677	Wang W, Li F, Park Y, Hong J, Lee C, Kong JY, Shin S, Im KS, Jung JH (2003) Bioactive sterols from the starfish Certonardoa semiregularis. J Nat Prod 66:384-391	2003
MASD#252	certonardosterol G	Certonardoa semiregularis	Asteroidea	C27H46O4	Steroid	434.661	Wang W, Li F, Park Y, Hong J, Lee C, Kong JY, Shin S, Im KS, Jung JH (2003) Bioactive sterols from the starfish Certonardoa semiregularis. J Nat Prod 66:384-391	2003
MASD#253	certonardosterol H	Certonardoa semiregularis	Asteroidea	C26H44O4	Steroid	420.634	Wang W, Li F, Park Y, Hong J, Lee C, Kong JY, Shin S, Im KS, Jung JH (2003) Bioactive sterols from the starfish Certonardoa semiregularis. J Nat Prod 66:384-391	2003
MASD#254	certonardosterol I	Certonardoa semiregularis	Asteroidea	C29H50O5	Steroid	478.714	Wang W, Li F, Park Y, Hong J, Lee C, Kong JY, Shin S, Im KS, Jung JH (2003) Bioactive sterols from the starfish Certonardoa semiregularis. J Nat Prod 66:384-391	2003
MASD#255	certonardosterol J	Certonardoa semiregularis	Asteroidea	C29H50O4	Steroid	462.715	Wang W, Li F, Park Y, Hong J, Lee C, Kong JY, Shin S, Im KS, Jung JH (2003) Bioactive sterols from the starfish Certonardoa semiregularis. J Nat Prod 66:384-391	2003
MASD#256	certonardosterol K	Certonardoa semiregularis	Asteroidea	C27H46O6	Steroid	466.659	Wang W, Li F, Park Y, Hong J, Lee C, Kong JY, Shin S, Im KS, Jung JH (2003) Bioactive sterols from the starfish Certonardoa semiregularis. J Nat Prod 66:384-391	2003
MASD#257	certonardosterol L	Certonardoa semiregularis	Asteroidea	C27H46O5	Steroid	450.66	Wang W, Li F, Park Y, Hong J, Lee C, Kong JY, Shin S, Im KS, Jung JH (2003) Bioactive sterols from the starfish Certonardoa semiregularis. J Nat Prod 66:384-391	2003
MASD#258	certonardosterol N1	Certonardoa semiregularis	Asteroidea	C29H52O5	Steroid	480.73	Wang, W. Hong, J. Lee, C. Im, K. Choi, J. Jung, J. (2004). Cytotoxic Sterols and Saponins from the Starfish Certonardoa semiregularis. Journal of Natural Products. 67(1). 584-591	2004
MASD#259	certonardosterol O1	Certonardoa semiregularis	Asteroidea	C29H52O6	Steroid	496.729	Wang, W. Hong, J. Lee, C. Im, K. Choi, J. Jung, J. (2004). Cytotoxic Sterols and Saponins from the Starfish Certonardoa semiregularis. Journal of Natural Products. 67(1). 584-591	2004
MASD#260	certonardosterol P1	Certonardoa semiregularis	Asteroidea	C29H52O7	Steroid	512.728	Wang, W. Hong, J. Lee, C. Im, K. Choi, J. Jung, J. (2004). Cytotoxic Sterols and Saponins from the Starfish Certonardoa semiregularis. Journal of Natural Products. 67(1). 584-591	2004
MASD#261	certonardosterol Q1	Certonardoa semiregularis	Asteroidea	C28H46O6	Steroid	478.67	Wang W, Jang H, Hong J, Lee C, Im KS, Bae S, Jung JH (2004) Additional cytotoxic sterols and saponins from the starfish Certonardoa semiregularis. J Nat Prod 67:1654-1660	2004
MASD#262	certonardosterol Q2	Certonardoa semiregularis	Asteroidea	C27H46O6	Steroid	466.659	Wang W, Jang H, Hong J, Lee C, Im KS, Bae S, Jung JH (2004) Additional cytotoxic sterols and saponins from the starfish Certonardoa semiregularis. J Nat Prod 67:1654-1660	2004
MASD#263	certonardosterol Q3	Certonardoa semiregularis	Asteroidea	C27H46O5	Steroid	450.66	Wang W, Jang H, Hong J, Lee C, Im KS, Bae S, Jung JH (2004) Additional cytotoxic sterols and saponins from the starfish Certonardoa semiregularis. J Nat Prod 67:1654-1660	2004
MASD#264	certonardosterol Q4/Q7	Certonardoa semiregularis	Asteroidea	C27H44O5	Steroid	448.644	Wang W, Jang H, Hong J, Lee C, Im KS, Bae S, Jung JH (2004) Additional cytotoxic sterols and saponins from the starfish Certonardoa semiregularis. J Nat Prod 67:1654-1660	2004
MASD#265	certonardosterol Q5	Certonardoa semiregularis	Asteroidea	C28H44O5	Steroid	460.655	Wang W, Jang H, Hong J, Lee C, Im KS, Bae S, Jung JH (2004) Additional cytotoxic sterols and saponins from the starfish Certonardoa semiregularis. J Nat Prod 67:1654-1660	2004
MASD#266	certonardosterol Q6	Certonardoa semiregularis	Asteroidea	C27H44O4	Steroid	432.645	Wang W, Jang H, Hong J, Lee C, Im KS, Bae S, Jung JH (2004) Additional cytotoxic sterols and saponins from the starfish Certonardoa semiregularis. J Nat Prod 67:1654-1660	2004
MASD#267	Cheliferoside LI	Lethasterias nanimensis chelifera	Asteroidea	C27H40Na2O13S2	Steroidal Saponin	696.711	Kicha AA, Kalinovskii AI, Stonik VA (1991) Steroid sulfates from the starfish Lethasterias nanimensis chelifera. Khim Prir Soedin:520-523	1991
MASD#268	chilensoside A	Paracaudina chilensis	Holothuroidea	C60H92Na2O34S2	Triterpenoid Saponin	1466.47	Silchenko, A. Avilov, S. Andrijaschenko, P. , ….... Grebnev, B. Rasin, A. Kalinin, V. (2022). The Isolation, Structure Elucidation and Bioactivity Study of Chilensosides A, A1, B, C, and D, Holostane Triterpene Di-, Tri- and Tetrasulfated Pentaosides from the Sea Cucumber Paracaudina chilensis (Caudinidae, Molpadida). Molecules. 27(21). 7655-	2022
MASD#269	chilensoside A1/B	Paracaudina chilensis	Holothuroidea	C60H92Na2O33S2	Triterpenoid Saponin	1450.48	Silchenko, A. Avilov, S. Andrijaschenko, P. , ….... Grebnev, B. Rasin, A. Kalinin, V. (2022). The Isolation, Structure Elucidation and Bioactivity Study of Chilensosides A, A1, B, C, and D, Holostane Triterpene Di-, Tri- and Tetrasulfated Pentaosides from the Sea Cucumber Paracaudina chilensis (Caudinidae, Molpadida). Molecules. 27(21). 7655-	2022
MASD#270	chilensoside C	Paracaudina chilensis	Holothuroidea	C60H91Na3O36S3	Triterpenoid Saponin	1552.41	Silchenko, A. Avilov, S. Andrijaschenko, P. , ….... Grebnev, B. Rasin, A. Kalinin, V. (2022). The Isolation, Structure Elucidation and Bioactivity Study of Chilensosides A, A1, B, C, and D, Holostane Triterpene Di-, Tri- and Tetrasulfated Pentaosides from the Sea Cucumber Paracaudina chilensis (Caudinidae, Molpadida). Molecules. 27(21). 7655-	2022
MASD#271	chilensoside D	Paracaudina chilensis	Holothuroidea	C60H90Na4O39S4	Triterpenoid Saponin	1654.35	Silchenko, A. Avilov, S. Andrijaschenko, P. , ….... Grebnev, B. Rasin, A. Kalinin, V. (2022). The Isolation, Structure Elucidation and Bioactivity Study of Chilensosides A, A1, B, C, and D, Holostane Triterpene Di-, Tri- and Tetrasulfated Pentaosides from the Sea Cucumber Paracaudina chilensis (Caudinidae, Molpadida). Molecules. 27(21). 7655-	2022
MASD#272	chilensoside E	Paracaudina chilensis	Holothuroidea	C60H90Na4O39S4	Triterpenoid Saponin	1654.35	Silchenko, A. Avilov, S. Popov, R. Dmitrenok, P. Chingizova, E. Grebnev, B. Kalinin, V. (2023). Chilenosides E, F, and G - New tetrasulfated triterpene glycosides from the sea cucumber Paracaudina chilensis (Caudinidae, molpadida): structures, activity, and biogenesis. Marine Drugs. 21(2). 114-	2023
MASD#273	chilensoside F	Paracaudina chilensis	Holothuroidea	C60H90Na4O39S4	Triterpenoid Saponin	1654.35	Silchenko, A. Avilov, S. Popov, R. Dmitrenok, P. Chingizova, E. Grebnev, B. Kalinin, V. (2023). Chilenosides E, F, and G - New tetrasulfated triterpene glycosides from the sea cucumber Paracaudina chilensis (Caudinidae, molpadida): structures, activity, and biogenesis. Marine Drugs. 21(2). 114-	2023
MASD#274	chilensoside G	Paracaudina chilensis	Holothuroidea	C66H100Na4O44S4	Triterpenoid Saponin	1816.41	Silchenko, A. Avilov, S. Popov, R. Dmitrenok, P. Chingizova, E. Grebnev, B. Kalinin, V. (2023). Chilenosides E, F, and G - New tetrasulfated triterpene glycosides from the sea cucumber Paracaudina chilensis (Caudinidae, molpadida): structures, activity, and biogenesis. Marine Drugs. 21(2). 114-	2023
MASD#275	chitonoidoside A	Psolus Chitonoides	Holothuroidea	C53H83NaO23S	Triterpenoid Saponin	1142.49	Silchenko, A. Kalinovsky, A. Avilov, S. , ….... Dmitrenok, P. Chingizova, E. Kalinin, V. (2021). Unusual structures and cytotoxicities of chitonoidosides A, A1, B, C, D, and E, six triterpene glycosides from the Far Eastern sea cucumber Psolus chitonoides. Marine Drugs. 19(1). 449-	2021
MASD#276	chitonoidoside A1	Psolus Chitonoides	Holothuroidea	C53H81NaO24S	Triterpenoid Saponin	1156.47	Silchenko, A. Kalinovsky, A. Avilov, S. , ….... Dmitrenok, P. Chingizova, E. Kalinin, V. (2021). Unusual structures and cytotoxicities of chitonoidosides A, A1, B, C, D, and E, six triterpene glycosides from the Far Eastern sea cucumber Psolus chitonoides. Marine Drugs. 19(1). 449-	2021
MASD#277	chitonoidoside B	Psolus Chitonoides	Holothuroidea	C65H103NaO32S	Triterpenoid Saponin	1450.61	Silchenko, A. Kalinovsky, A. Avilov, S. , ….... Dmitrenok, P. Chingizova, E. Kalinin, V. (2021). Unusual structures and cytotoxicities of chitonoidosides A, A1, B, C, D, and E, six triterpene glycosides from the Far Eastern sea cucumber Psolus chitonoides. Marine Drugs. 19(1). 449-	2021
MASD#278	chitonoidoside C	Psolus Chitonoides	Holothuroidea	C53H80Na2O27S2	Triterpenoid Saponin	1258.41	Silchenko, A. Kalinovsky, A. Avilov, S. , ….... Dmitrenok, P. Chingizova, E. Kalinin, V. (2021). Unusual structures and cytotoxicities of chitonoidosides A, A1, B, C, D, and E, six triterpene glycosides from the Far Eastern sea cucumber Psolus chitonoides. Marine Drugs. 19(1). 449-	2021
MASD#279	chitonoidoside D	Psolus Chitonoides	Holothuroidea	C59H90Na2O32S2	Triterpenoid Saponin	1420.47	Silchenko, A. Kalinovsky, A. Avilov, S. , ….... Dmitrenok, P. Chingizova, E. Kalinin, V. (2021). Unusual structures and cytotoxicities of chitonoidosides A, A1, B, C, D, and E, six triterpene glycosides from the Far Eastern sea cucumber Psolus chitonoides. Marine Drugs. 19(1). 449-	2021
MASD#280	chitonoidoside E	Psolus Chitonoides	Holothuroidea	C65H102NA2O35S2	Triterpenoid Saponin	1552.54	Silchenko, A. Kalinovsky, A. Avilov, S. , ….... Dmitrenok, P. Chingizova, E. Kalinin, V. (2021). Unusual structures and cytotoxicities of chitonoidosides A, A1, B, C, D, and E, six triterpene glycosides from the Far Eastern sea cucumber Psolus chitonoides. Marine Drugs. 19(1). 449-	2021
MASD#281	chitonoidoside E1	Psolus Chitonoides	Holothuroidea	C66H104Na2O36S2	Triterpenoid Saponin	1566.52	Silchenko, A. Kalinovsky, A. Avilov, S. , ….... Chingizova, E. Kalinin, V. Dmitrenok, P. (2021). Triterpene glycosides from the Far Eastern sea cucumber Psolus chitonoides: chemical structures and cytotoxicities of chitonoidosides E1, F, G, and H. Marine Drugs. 19(1). 696-	2021
MASD#282	chitonoidoside F	Psolus Chitonoides	Holothuroidea	C54H82Na2O28S2	Triterpenoid Saponin	1288.42	Silchenko, A. Kalinovsky, A. Avilov, S. , ….... Chingizova, E. Kalinin, V. Dmitrenok, P. (2021). Triterpene glycosides from the Far Eastern sea cucumber Psolus chitonoides: chemical structures and cytotoxicities of chitonoidosides E1, F, G, and H. Marine Drugs. 19(1). 696-	2021
MASD#283	chitonoidoside G	Psolus Chitonoides	Holothuroidea	C65H100Na2O36S2	Triterpenoid Saponin	1582.55	Silchenko, A. Kalinovsky, A. Avilov, S. , ….... Chingizova, E. Kalinin, V. Dmitrenok, P. (2021). Triterpene glycosides from the Far Eastern sea cucumber Psolus chitonoides: chemical structures and cytotoxicities of chitonoidosides E1, F, G, and H. Marine Drugs. 19(1). 696-	2021
MASD#284	chitonoidoside H	Psolus Chitonoides	Holothuroidea	C59H90Na2O32S2	Triterpenoid Saponin	1420.47	Silchenko, A. Kalinovsky, A. Avilov, S. , ….... Chingizova, E. Kalinin, V. Dmitrenok, P. (2021). Triterpene glycosides from the Far Eastern sea cucumber Psolus chitonoides: chemical structures and cytotoxicities of chitonoidosides E1, F, G, and H. Marine Drugs. 19(1). 696-	2021
MASD#285	chitonoidoside I	Psolus Chitonoides	Holothuroidea	C65H100Na2O37S2	Triterpenoid Saponin	1582.52	Silchenko, A. Avilov, S. Andrijaschenko, P. , ….... Kalinovsky, A. Rasin, A. Kalinin, V. (2022). Structures and Biologic Activity of Chitonoidosides I, J, K, K1 and L-Triterpene Di-, Tri- and Tetrasulfated Hexaosides from the Sea Cucumber Psolus chitonoides. Marine Drugs. 20(6). 369-	2022
MASD#286	chitonoidoside J	Psolus Chitonoides	Holothuroidea	C66H101Na3O40S3	Triterpenoid Saponin	1698.47	Silchenko, A. Avilov, S. Andrijaschenko, P. , ….... Kalinovsky, A. Rasin, A. Kalinin, V. (2022). Structures and Biologic Activity of Chitonoidosides I, J, K, K1 and L-Triterpene Di-, Tri- and Tetrasulfated Hexaosides from the Sea Cucumber Psolus chitonoides. Marine Drugs. 20(6). 369-	2022
MASD#287	chitonoidoside K	Psolus Chitonoides	Holothuroidea	C67H104Na4O43S4	Triterpenoid Saponin	1816.44	Silchenko, A. Avilov, S. Andrijaschenko, P. , ….... Kalinovsky, A. Rasin, A. Kalinin, V. (2022). Structures and Biologic Activity of Chitonoidosides I, J, K, K1 and L-Triterpene Di-, Tri- and Tetrasulfated Hexaosides from the Sea Cucumber Psolus chitonoides. Marine Drugs. 20(6). 369-	2022
MASD#288	chitonoidoside K1	Psolus Chitonoides	Holothuroidea	C67H104Na4O44S4	Triterpenoid Saponin	1832.44	Silchenko, A. Avilov, S. Andrijaschenko, P. , ….... Kalinovsky, A. Rasin, A. Kalinin, V. (2022). Structures and Biologic Activity of Chitonoidosides I, J, K, K1 and L-Triterpene Di-, Tri- and Tetrasulfated Hexaosides from the Sea Cucumber Psolus chitonoides. Marine Drugs. 20(6). 369-	2022
MASD#289	chitonoidoside L	Psolus Chitonoides	Holothuroidea	C67H102Na4O44S4	Triterpenoid Saponin	1830.42	Silchenko, A. Avilov, S. Andrijaschenko, P. , ….... Kalinovsky, A. Rasin, A. Kalinin, V. (2022). Structures and Biologic Activity of Chitonoidosides I, J, K, K1 and L-Triterpene Di-, Tri- and Tetrasulfated Hexaosides from the Sea Cucumber Psolus chitonoides. Marine Drugs. 20(6). 369-	2022
MASD#290	cholest-7-en-3-one	Biemna laboutei	Asteroidea	C27H44O	Steroid	384.648	Ralambondrahety, R. Couzinet-Mossion, A. Rabesaotra, V. Andriambeloson, O. Barnathan, G. Rakotovao, M. Wielgosz-Collen, G. (2021). Antibacterial Activity of Steroids Isolated from the Madagascar Marine Sponge Biemna laboutei: d7 Sterols as New Potential Agents Against Pathogenic Bacteria. Natural Products Journal. 11(1). 57-62	2021
MASD#291	Cholesteryl sodium sulfate	Luidia maculata	Asteroidea	C27H47NaO5S	Steroid	520.725	Nakamura, S. Shibata, O. Nakamura, K. Inagaki, M. Higuchi, R. (2001). Mixed Lanagmuir monolayer properties of sphinogoglycolipids (cerebrosides) and lipids. Studies in Suface Science and Catalysis. 132(1). 447-450	2001
MASD#292	cladoloside A1	Cladolabes schmeltzii	Holothuroidea	C57H90O24	Triterpenoid Saponin	1159.32	Silchenko AS, Kalinovsky AI, Avilov SA, Andryjaschenko PV, Pavel S. Dmitrenok, Yurchenko EA, Dolmatov IY, Savchenko AM, Kalinin VI (2014) Triterpene glycosides from the sea cucumber Cladolabes schmeltzii. II. Structure and biological action of cladolosides A1-A6 Natural Product Communications 9:1421-1429	2014
MASD#293	cladoloside A2	Cladolabes schmeltzii	Holothuroidea	C57H88O24	Triterpenoid Saponin	1157.31	Silchenko AS, Kalinovsky AI, Avilov SA, Andryjaschenko PV, Pavel S. Dmitrenok, Yurchenko EA, Dolmatov IY, Savchenko AM, Kalinin VI (2014) Triterpene glycosides from the sea cucumber Cladolabes schmeltzii. II. Structure and biological action of cladolosides A1-A6 Natural Product Communications 9:1421-1429	2014
MASD#294	cladoloside A3	Cladolabes schmeltzii	Holothuroidea	C55H86O22	Triterpenoid Saponin	1099.27	Silchenko AS, Kalinovsky AI, Avilov SA, Andryjaschenko PV, Pavel S. Dmitrenok, Yurchenko EA, Dolmatov IY, Savchenko AM, Kalinin VI (2014) Triterpene glycosides from the sea cucumber Cladolabes schmeltzii. II. Structure and biological action of cladolosides A1-A6 Natural Product Communications 9:1421-1429	2014
MASD#295	cladoloside A4	Cladolabes schmeltzii	Holothuroidea	C53H82O21	Triterpenoid Saponin	1055.22	Silchenko AS, Kalinovsky AI, Avilov SA, Andryjaschenko PV, Pavel S. Dmitrenok, Yurchenko EA, Dolmatov IY, Savchenko AM, Kalinin VI (2014) Triterpene glycosides from the sea cucumber Cladolabes schmeltzii. II. Structure and biological action of cladolosides A1-A6 Natural Product Communications 9:1421-1429	2014
MASD#296	cladoloside A5	Cladolabes schmeltzii	Holothuroidea	C53H82O22	Triterpenoid Saponin	1071.22	Silchenko AS, Kalinovsky AI, Avilov SA, Andryjaschenko PV, Pavel S. Dmitrenok, Yurchenko EA, Dolmatov IY, Savchenko AM, Kalinin VI (2014) Triterpene glycosides from the sea cucumber Cladolabes schmeltzii. II. Structure and biological action of cladolosides A1-A6 Natural Product Communications 9:1421-1429	2014
MASD#297	cladoloside A6	Cladolabes schmeltzii	Holothuroidea	C58H90O25	Triterpenoid Saponin	1187.33	Silchenko AS, Kalinovsky AI, Avilov SA, Andryjaschenko PV, Pavel S. Dmitrenok, Yurchenko EA, Dolmatov IY, Savchenko AM, Kalinin VI (2014) Triterpene glycosides from the sea cucumber Cladolabes schmeltzii. II. Structure and biological action of cladolosides A1-A6 Natural Product Communications 9:1421-1429	2014
MASD#298	cladoloside B1	Cladolabes schmeltzii	Holothuroidea	C63H100O29	Triterpenoid Saponin	1321.46	Silchenko AS, Kalinovsky AI, Avilov SA, Andryjaschenko PV, Dmitrenok PS, Yurchenko EA, Dolmatov IY, Kalinin VI, Stonik VA (2013) Structure and Biological Action of Cladolosides B-1, B-2, C, C-1, C-2 and D, Six New Triterpene Glycosides from the Sea Cucumber Cladolabes schmeltzii. Nat Prod Commun 8:1527-1534	2013
MASD#299	cladoloside B2	Cladolabes schmeltzii	Holothuroidea	C63H98O29	Triterpenoid Saponin	1319.45	Silchenko AS, Kalinovsky AI, Avilov SA, Andryjaschenko PV, Dmitrenok PS, Yurchenko EA, Dolmatov IY, Kalinin VI, Stonik VA (2013) Structure and Biological Action of Cladolosides B-1, B-2, C, C-1, C-2 and D, Six New Triterpene Glycosides from the Sea Cucumber Cladolabes schmeltzii. Nat Prod Commun 8:1527-1534	2013
MASD#300	cladoloside C	Cladolabes schmeltzii	Holothuroidea	C70H110O34	Triterpenoid Saponin	1495.62	Silchenko AS, Kalinovsky AI, Avilov SA, Andryjaschenko PV, Dmitrenok PS, Yurchenko EA, Dolmatov IY, Kalinin VI, Stonik VA (2013) Structure and Biological Action of Cladolosides B-1, B-2, C, C-1, C-2 and D, Six New Triterpene Glycosides from the Sea Cucumber Cladolabes schmeltzii. Nat Prod Commun 8:1527-1534	2013
MASD#301	cladoloside C1	Cladolabes schmeltzii	Holothuroidea	C70H112O34	Triterpenoid Saponin	1497.63	Silchenko AS, Kalinovsky AI, Avilov SA, Andryjaschenko PV, Dmitrenok PS, Yurchenko EA, Dolmatov IY, Kalinin VI, Stonik VA (2013) Structure and Biological Action of Cladolosides B-1, B-2, C, C-1, C-2 and D, Six New Triterpene Glycosides from the Sea Cucumber Cladolabes schmeltzii. Nat Prod Commun 8:1527-1534	2013
MASD#302	cladoloside C2	Cladolabes schmeltzii	Holothuroidea	C66H106O31	Triterpenoid Saponin	1395.54	Silchenko AS, Kalinovsky AI, Avilov SA, Andryjaschenko PV, Dmitrenok PS, Yurchenko EA, Dolmatov IY, Kalinin VI, Stonik VA (2013) Structure and Biological Action of Cladolosides B-1, B-2, C, C-1, C-2 and D, Six New Triterpene Glycosides from the Sea Cucumber Cladolabes schmeltzii. Nat Prod Commun 8:1527-1534	2013
MASD#303	cladoloside C3/D1	Cladolabes schmeltzii	Holothuroidea	C68H108O33	Triterpenoid Saponin	1453.58	Silchenko AS, Kalinovsky AI, Avilov SA, Andryjaschenko PV, Dmitrenok PS, Yurchenko EA, Dolmatov IY, Kalinin VI, Stonik VA (2013) Structure and Biological Action of Cladolosides B-1, B-2, C, C-1, C-2 and D, Six New Triterpene Glycosides from the Sea Cucumber Cladolabes schmeltzii. Nat Prod Commun 8:1527-1534	2013
MASD#304	cladoloside C4	Cladolabes schmeltzii	Holothuroidea	C58H94O28	Triterpenoid Saponin	1239.36	Silchenko AS, Kalinovsky AI, Avilov SA, Andryjaschenko PV, Dmitrenok PS, Yurchenko EA, Ermakova SP, Malyarenko OS, Dolmatov IY, Kalinin VI (2018) Cladolosides C4, D1, D2, M, M1, M2, N and Q, new triterpene glycosides with diverse carbohydrate chains from sea cucumber Cladolabes schmeltzii. An uncommon 20,21,22,23,24,25,26,27-okta-nor-lanostane aglycone. The synergism of inhibitory action of non-t…	2018
MASD#305	cladoloside D	Cladolabes schmeltzii	Holothuroidea	C68H106O33	Triterpenoid Saponin	1451.56	Silchenko AS, Kalinovsky AI, Avilov SA, Andryjaschenko PV, Dmitrenok PS, Yurchenko EA, Dolmatov IY, Kalinin VI, Stonik VA (2013) Structure and Biological Action of Cladolosides B-1, B-2, C, C-1, C-2 and D, Six New Triterpene Glycosides from the Sea Cucumber Cladolabes schmeltzii. Nat Prod Commun 8:1527-1534	2013
MASD#306	cladoloside D2	Cladolabes schmeltzii	Holothuroidea	C66H104O32	Triterpenoid Saponin	1409.53	Silchenko AS, Kalinovsky AI, Avilov SA, Andryjaschenko PV, Dmitrenok PS, Yurchenko EA, Ermakova SP, Malyarenko OS, Dolmatov IY, Kalinin VI (2018) Cladolosides C4, D1, D2, M, M1, M2, N and Q, new triterpene glycosides with diverse carbohydrate chains from sea cucumber Cladolabes schmeltzii. An uncommon 20,21,22,23,24,25,26,27-okta-nor-lanostane aglycone. The synergism of inhibitory action of non-t…	2018
MASD#307	cladoloside E1	Cladolabes schmeltzii	Holothuroidea	C62H98O28	Triterpenoid Saponin	1291.44	Silchenko AS, Kalinovsky AI, Avilov SA, Andryjaschenko PV, Dmitrenok PS, Yurchenko EA, Dolmatov IY, Kalinin VI (2015) Structures and biological activities of cladolosides C3, E1, E2, F1, F2, G, H1 and H2, eight triterpene glycosides from the sea cucumber Cladolabes schmeltzii with one known and four new carbohydrate chains. Carbohydr Res 414:22-31	2015
MASD#308	cladoloside E2	Cladolabes schmeltzii	Holothuroidea	C62H96O28	Triterpenoid Saponin	1289.42	Silchenko AS, Kalinovsky AI, Avilov SA, Andryjaschenko PV, Dmitrenok PS, Yurchenko EA, Dolmatov IY, Kalinin VI (2015) Structures and biological activities of cladolosides C3, E1, E2, F1, F2, G, H1 and H2, eight triterpene glycosides from the sea cucumber Cladolabes schmeltzii with one known and four new carbohydrate chains. Carbohydr Res 414:22-31	2015
MASD#309	cladoloside F1	Cladolabes schmeltzii	Holothuroidea	C63H100O28	Triterpenoid Saponin	1305.46	Silchenko AS, Kalinovsky AI, Avilov SA, Andryjaschenko PV, Dmitrenok PS, Yurchenko EA, Dolmatov IY, Kalinin VI (2015) Structures and biological activities of cladolosides C3, E1, E2, F1, F2, G, H1 and H2, eight triterpene glycosides from the sea cucumber Cladolabes schmeltzii with one known and four new carbohydrate chains. Carbohydr Res 414:22-31	2015
MASD#310	cladoloside F2	Cladolabes schmeltzii	Holothuroidea	C63H98O28	Triterpenoid Saponin	1303.45	Silchenko AS, Kalinovsky AI, Avilov SA, Andryjaschenko PV, Dmitrenok PS, Yurchenko EA, Dolmatov IY, Kalinin VI (2015) Structures and biological activities of cladolosides C3, E1, E2, F1, F2, G, H1 and H2, eight triterpene glycosides from the sea cucumber Cladolabes schmeltzii with one known and four new carbohydrate chains. Carbohydr Res 414:22-31	2015
MASD#311	cladoloside G	Cladolabes schmeltzii	Holothuroidea	C69H108O33	Triterpenoid Saponin	1465.59	Silchenko AS, Kalinovsky AI, Avilov SA, Andryjaschenko PV, Dmitrenok PS, Yurchenko EA, Dolmatov IY, Kalinin VI (2015) Structures and biological activities of cladolosides C3, E1, E2, F1, F2, G, H1 and H2, eight triterpene glycosides from the sea cucumber Cladolabes schmeltzii with one known and four new carbohydrate chains. Carbohydr Res 414:22-31	2015
MASD#312	cladoloside H1	Cladolabes schmeltzii	Holothuroidea	C70H112O33	Triterpenoid Saponin	1481.63	Silchenko AS, Kalinovsky AI, Avilov SA, Andryjaschenko PV, Dmitrenok PS, Yurchenko EA, Dolmatov IY, Kalinin VI (2015) Structures and biological activities of cladolosides C3, E1, E2, F1, F2, G, H1 and H2, eight triterpene glycosides from the sea cucumber Cladolabes schmeltzii with one known and four new carbohydrate chains. Carbohydr Res 414:22-31	2015
MASD#313	cladoloside H2	Cladolabes schmeltzii	Holothuroidea	C70H110O33	Triterpenoid Saponin	1479.62	Silchenko AS, Kalinovsky AI, Avilov SA, Andryjaschenko PV, Dmitrenok PS, Yurchenko EA, Dolmatov IY, Kalinin VI (2015) Structures and biological activities of cladolosides C3, E1, E2, F1, F2, G, H1 and H2, eight triterpene glycosides from the sea cucumber Cladolabes schmeltzii with one known and four new carbohydrate chains. Carbohydr Res 414:22-31	2015
MASD#314	cladoloside M	Cladolabes schmeltzii	Holothuroidea	C71H114O35	Triterpenoid Saponin	1527.66	Silchenko AS, Kalinovsky AI, Avilov SA, Andryjaschenko PV, Dmitrenok PS, Yurchenko EA, Ermakova SP, Malyarenko OS, Dolmatov IY, Kalinin VI (2018) Cladolosides C4, D1, D2, M, M1, M2, N and Q, new triterpene glycosides with diverse carbohydrate chains from sea cucumber Cladolabes schmeltzii. An uncommon 20,21,22,23,24,25,26,27-okta-nor-lanostane aglycone. The synergism of inhibitory action of non-t…	2018
MASD#315	cladoloside M1	Cladolabes schmeltzii	Holothuroidea	C67H106O32	Triterpenoid Saponin	1423.55	Silchenko AS, Kalinovsky AI, Avilov SA, Andryjaschenko PV, Dmitrenok PS, Yurchenko EA, Ermakova SP, Malyarenko OS, Dolmatov IY, Kalinin VI (2018) Cladolosides C4, D1, D2, M, M1, M2, N and Q, new triterpene glycosides with diverse carbohydrate chains from sea cucumber Cladolabes schmeltzii. An uncommon 20,21,22,23,24,25,26,27-okta-nor-lanostane aglycone. The synergism of inhibitory action of non-t…	2018
MASD#316	cladoloside M2	Cladolabes schmeltzii	Holothuroidea	C71H112O35	Triterpenoid Saponin	1525.64	Silchenko AS, Kalinovsky AI, Avilov SA, Andryjaschenko PV, Dmitrenok PS, Yurchenko EA, Ermakova SP, Malyarenko OS, Dolmatov IY, Kalinin VI (2018) Cladolosides C4, D1, D2, M, M1, M2, N and Q, new triterpene glycosides with diverse carbohydrate chains from sea cucumber Cladolabes schmeltzii. An uncommon 20,21,22,23,24,25,26,27-okta-nor-lanostane aglycone. The synergism of inhibitory action of non-t…	2018
MASD#317	cladoloside O	Cladolabes schmeltzii	Holothuroidea	C64H102O30	Triterpenoid Saponin	1351.49	Silchenko AS, Kalinovsky AI, Avilov SA, Andryjaschenko PV, Dmitrenok PS, Yurchenko EA, Ermakova SP, Malyarenko OS, Dolmatov IY, Kalinin VI (2018) Cladolosides O, P, P1-P3 and R, triterpene glycosides with two novel types of carbohydrate chains from the sea cucumber Cladolabes schmeltzii. Inhibition of cancer cells colony formation and its synergy with radioactive irradiation. Carbohydr Res 468:73…	2018
MASD#318	cladoloside P1	Cladolabes schmeltzii	Holothuroidea	C69H110O34	Triterpenoid Saponin	1483.61	Silchenko AS, Kalinovsky AI, Avilov SA, Andryjaschenko PV, Dmitrenok PS, Yurchenko EA, Ermakova SP, Malyarenko OS, Dolmatov IY, Kalinin VI (2018) Cladolosides O, P, P1-P3 and R, triterpene glycosides with two novel types of carbohydrate chains from the sea cucumber Cladolabes schmeltzii. Inhibition of cancer cells colony formation and its synergy with radioactive irradiation. Carbohydr Res 468:73…	2018
MASD#319	cladoloside P2	Cladolabes schmeltzii	Holothuroidea	C65H102O31	Triterpenoid Saponin	1379.5	Silchenko AS, Kalinovsky AI, Avilov SA, Andryjaschenko PV, Dmitrenok PS, Yurchenko EA, Ermakova SP, Malyarenko OS, Dolmatov IY, Kalinin VI (2018) Cladolosides O, P, P1-P3 and R, triterpene glycosides with two novel types of carbohydrate chains from the sea cucumber Cladolabes schmeltzii. Inhibition of cancer cells colony formation and its synergy with radioactive irradiation. Carbohydr Res 468:73…	2018
MASD#320	cladoloside P3	Cladolabes schmeltzii	Holothuroidea	C65H104O31	Triterpenoid Saponin	1381.52	Silchenko AS, Kalinovsky AI, Avilov SA, Andryjaschenko PV, Dmitrenok PS, Yurchenko EA, Ermakova SP, Malyarenko OS, Dolmatov IY, Kalinin VI (2018) Cladolosides O, P, P1-P3 and R, triterpene glycosides with two novel types of carbohydrate chains from the sea cucumber Cladolabes schmeltzii. Inhibition of cancer cells colony formation and its synergy with radioactive irradiation. Carbohydr Res 468:73…	2018
MASD#321	cladoloside Q/N/P/R	Cladolabes schmeltzii	Holothuroidea	C69H108O34	Triterpenoid Saponin	1481.59	Silchenko AS, Kalinovsky AI, Avilov SA, Andryjaschenko PV, Dmitrenok PS, Yurchenko EA, Ermakova SP, Malyarenko OS, Dolmatov IY, Kalinin VI (2018) Cladolosides C4, D1, D2, M, M1, M2, N and Q, new triterpene glycosides with diverse carbohydrate chains from sea cucumber Cladolabes schmeltzii. An uncommon 20,21,22,23,24,25,26,27-okta-nor-lanostane aglycone. The synergism of inhibitory action of non-t…	2018
MASD#322	Co-ARIS I	Asterias amurensis	Asteroidea	C57H92O27S	Steroidal Saponin	1241.4	Fujimoto, Y. Yamada, T. Ikekawa, N. Nishiyama, I. Matsui, T. Hoshi, M. (1987). Structure of Acrosome Reaction-Inducing Steroidal Saponins from the Egg Jelly of the Starfish, Asterias amurensis. Chemical Pharmacy Bulletin. 35(5). 1829-1832	1987
MASD#323	Co-ARIS II	Asterias amurensis	Asteroidea	C57H90O27S	Steroidal Saponin	1239.38	Fujimoto, Y. Yamada, T. Ikekawa, N. Nishiyama, I. Matsui, T. Hoshi, M. (1987). Structure of Acrosome Reaction-Inducing Steroidal Saponins from the Egg Jelly of the Starfish, Asterias amurensis. Chemical Pharmacy Bulletin. 35(5). 1829-1832	1987
MASD#324	Co-ARIS III	Asterias amurensis	Asteroidea	C56H92O27S	Steroidal Saponin	1229.38	Fujimoto, Y. Yamada, T. Ikekawa, N. Nishiyama, I. Matsui, T. Hoshi, M. (1987). Structure of Acrosome Reaction-Inducing Steroidal Saponins from the Egg Jelly of the Starfish, Asterias amurensis. Chemical Pharmacy Bulletin. 35(5). 1829-1832	1987
MASD#325	coloquadranoside A	Colochirus quadrangularis	Holothuroidea	C55H85NaO25S	Triterpenoid Saponin	1200.5	Yang, W. Qi, X. Xu, Q. Yuan, C. Yi, Y. Tang, H. Han, H. (2021). A new sulfated triterpene glycoside from the sea cucumber Colochirus quadrangularis, and evaluation of its antifungal, antitumor and immunomodulatory activities. Bioorganic & Medical Chemistry. 41(1). 116188-	2021
MASD#326	comasteroside A	Cosmasterias lurida	Asteroidea	C55H89NaO26S	Steroidal Saponin	1235.35	Roccatagliata AJ, Maier MS, Seldes AM, Iorizzi M, Minale L (1994) Starfish saponins, part 2. Steroidal oligoglycosides from the starfish Cosmasterias lurida. J Nat Prod 57:747-754	1994
MASD#327	comasteroside B	Cosmasterias lurida	Asteroidea	C55H89NaO28S	Steroidal Saponin	1267.35	Roccatagliata AJ, Maier MS, Seldes AM, Iorizzi M, Minale L (1994) Starfish saponins, part 2. Steroidal oligoglycosides from the starfish Cosmasterias lurida. J Nat Prod 57:747-754	1994
MASD#328	comasteroside C	Cosmasterias lurida	Asteroidea	C49H79NaO23S	Steroidal Saponin	1105.2	Roccatagliata AJ, Maier MS, Seldes AM, Iorizzi M, Minale L (1994) Starfish saponins, part 2. Steroidal oligoglycosides from the starfish Cosmasterias lurida. J Nat Prod 57:747-754	1994
MASD#329	comasteroside D	Cosmasterias lurida	Asteroidea	C49H79NaO24S	Steroidal Saponin	1121.2	Roccatagliata AJ, Maier MS, Seldes AM, Iorizzi M, Minale L (1994) Starfish saponins, part 2. Steroidal oligoglycosides from the starfish Cosmasterias lurida. J Nat Prod 57:747-754	1994
MASD#330	Coscinasteroside A/D	Coscinasterias tenuispina	Asteroidea	C33H55NaO14S	Steroidal Saponin	744.846	Riccio R, Iorizzi M, Minale L (1986) Starfish saponins XXX. Isolation of sixteen steroidal glycosides and three polyhydroxysteroids from the Mediterranean starfish Coscinasterias tenuispina. Bull Soc Chim Belg 95:869-893	1986
MASD#331	Coscinasteroside B	Coscinasterias tenuispina	Asteroidea	C32H55NaO12S	Steroidal Saponin	700.837	Riccio R, Iorizzi M, Minale L (1986) Starfish saponins XXX. Isolation of sixteen steroidal glycosides and three polyhydroxysteroids from the Mediterranean starfish Coscinasterias tenuispina. Bull Soc Chim Belg 95:869-893	1986
MASD#332	Coscinasteroside C	Coscinasterias tenuispina	Asteroidea	C34H57NaO14S	Steroidal Saponin	758.873	Riccio R, Iorizzi M, Minale L (1986) Starfish saponins XXX. Isolation of sixteen steroidal glycosides and three polyhydroxysteroids from the Mediterranean starfish Coscinasterias tenuispina. Bull Soc Chim Belg 95:869-893	1986
MASD#333	Coscinasteroside E	Coscinasterias tenuispina	Asteroidea	C32H56O11	Steroidal Saponin	616.789	Riccio R, Iorizzi M, Minale L (1986) Starfish saponins XXX. Isolation of sixteen steroidal glycosides and three polyhydroxysteroids from the Mediterranean starfish Coscinasterias tenuispina. Bull Soc Chim Belg 95:869-893	1986
MASD#334	Coscinasteroside F	Coscinasterias tenuispina	Asteroidea	C32H56O10	Steroidal Saponin	600.79	Riccio R, Iorizzi M, Minale L (1986) Starfish saponins XXX. Isolation of sixteen steroidal glycosides and three polyhydroxysteroids from the Mediterranean starfish Coscinasterias tenuispina. Bull Soc Chim Belg 95:869-893	1986
MASD#335	cousteside A	Bohadschia cousteaui	Holothuroidea	C67H108O33	Triterpenoid Saponin	1441.57	Elbandy M, Rho JR, Afifi R (2014) Analysis of saponins as bioactive zoochemicals from the marine functional food sea cucumber Bohadschia cousteaui. Eur Food Res Technol 238:937-955	2014
MASD#336	cousteside B	Bohadschia cousteaui	Holothuroidea	C67H106O32	Triterpenoid Saponin	1423.55	Elbandy M, Rho JR, Afifi R (2014) Analysis of saponins as bioactive zoochemicals from the marine functional food sea cucumber Bohadschia cousteaui. Eur Food Res Technol 238:937-955	2014
MASD#337	cousteside C	Bohadschia cousteaui	Holothuroidea	C60H96O29	Triterpenoid Saponin	1281.4	Elbandy M, Rho JR, Afifi R (2014) Analysis of saponins as bioactive zoochemicals from the marine functional food sea cucumber Bohadschia cousteaui. Eur Food Res Technol 238:937-955	2014
MASD#338	cousteside D	Bohadschia cousteaui	Holothuroidea	C62H98O30	Triterpenoid Saponin	1323.44	Elbandy M, Rho JR, Afifi R (2014) Analysis of saponins as bioactive zoochemicals from the marine functional food sea cucumber Bohadschia cousteaui. Eur Food Res Technol 238:937-955	2014
MASD#339	cousteside E/F	Bohadschia cousteaui	Holothuroidea	C60H96O28	Triterpenoid Saponin	1265.4	Elbandy M, Rho JR, Afifi R (2014) Analysis of saponins as bioactive zoochemicals from the marine functional food sea cucumber Bohadschia cousteaui. Eur Food Res Technol 238:937-955	2014
MASD#340	cousteside G	Bohadschia cousteaui	Holothuroidea	C60H94O27	Triterpenoid Saponin	1247.38	Elbandy M, Rho JR, Afifi R (2014) Analysis of saponins as bioactive zoochemicals from the marine functional food sea cucumber Bohadschia cousteaui. Eur Food Res Technol 238:937-955	2014
MASD#341	cousteside H	Bohadschia cousteaui	Holothuroidea	C60H96O27	Triterpenoid Saponin	1249.4	Elbandy M, Rho JR, Afifi R (2014) Analysis of saponins as bioactive zoochemicals from the marine functional food sea cucumber Bohadschia cousteaui. Eur Food Res Technol 238:937-955	2014
MASD#342	cousteside I	Bohadschia cousteaui	Holothuroidea	C60H98O28	Triterpenoid Saponin	1267.42	Elbandy M, Rho JR, Afifi R (2014) Analysis of saponins as bioactive zoochemicals from the marine functional food sea cucumber Bohadschia cousteaui. Eur Food Res Technol 238:937-955	2014
MASD#343	cousteside J	Bohadschia cousteaui	Holothuroidea	C60H98O27	Triterpenoid Saponin	1251.42	Elbandy M, Rho JR, Afifi R (2014) Analysis of saponins as bioactive zoochemicals from the marine functional food sea cucumber Bohadschia cousteaui. Eur Food Res Technol 238:937-955	2014
MASD#344	crossasteroside A	Crossaster papposus	Asteroidea	C39H68O14	Steroidal Saponin	760.959	Anderson L, Bano S, Bohlin L, Riccio R, Minale L (1985) Studies of Swedish marine organisms. Part 6. A novel bioactive steroidal glycoside from the starfish Crossaster papposus. J Chem Res Synop:366-367	1985
MASD#345	crossasteroside P1	Crossaster papposus	Asteroidea	C41H72O15	Steroidal Saponin	805.012	Kicha AA, Kalinovskii AI, Stonik VA (1989) Steroid glycosides from the starfish Crossaster papposus. Khim Prir Soedin:669-673	1989
MASD#346	crossasteroside P2	Crossaster papposus	Asteroidea	C41H72O16	Steroidal Saponin	821.011	Kicha AA, Kalinovskii AI, Stonik VA (1989) Steroid glycosides from the starfish Crossaster papposus. Khim Prir Soedin:669-673	1989
MASD#347	crossasteroside P3	Crossaster papposus	Asteroidea	C35H58O9	Steroidal Saponin	622.84	Kicha AA, Kalinovskii AI, Stonik VA (1990) Minor polyhydroxysteroids from the starfish Crossaster papposus. Khim Prir Soedin:218-221	1990
MASD#348	crossasteroside P4	Crossaster papposus	Asteroidea	C39H68O14	Steroidal Saponin	760.959	Kicha AA, Kalinovskii AI, Stonik VA (1993) Steroid glycosides from the starfish Crossaster papposus. Khim Prir Soedin:257-260	1993
MASD#349	cucumarioside A0-1	Cucumaria japonica	Holothuroidea	C60H93NaO30S	Triterpenoid Saponin	1363.43	Drozdova OA, Avilov SA, Kalinovskii AI, Stonik VA (1993) New glycosides from the holothurian Cucumaria japonica. Khim Prir Soedin:242-248	1993
MASD#350	cucumarioside A0-2	Cucumaria japonica	Holothuroidea	C60H93NaO29S	Triterpenoid Saponin	1347.43	Drozdova OA, Avilov SA, Kalinovskii AI, Stonik VA (1993) New glycosides from the holothurian Cucumaria japonica. Khim Prir Soedin:242-248	1993
MASD#351	cucumarioside A0-3	Cucumaria japonica	Holothuroidea	C58H89NaO28S	Triterpenoid Saponin	1303.38	Drozdova OA, Avilov SA, Kalinovskii AI, Stonik VA (1993) New glycosides from the holothurian Cucumaria japonica. Khim Prir Soedin:242-248	1993
MASD#352	cucumarioside A1	Eupentacta fraudatrix	Holothuroidea	C55H86O22	Triterpenoid Saponin	1099.27	Silchenko AS, Kalinovsky AI, Avilov SA, Andryjaschenko PV, Dmitrenok PS, Martyyas EA, Kalinin VI (2012) Triterpene glycosides from the sea cucumber Eupentacta fraudatrix. Structure and biological action of cucumariosides A(1), A(3), A(4), A(5), A(6), A(12) and a(15), seven new minor non-sulfated tetr... . Natural Product Communications 7:517-525	2012
MASD#353	cucumarioside A10	Eupentacta fraudatrix	Holothuroidea	C48H74O20	Triterpenoid Saponin	971.1	Silchenko AS, Kalinovsky AI, Avilov SA, Andryjaschenko PV, Dmitrenok PS, Martyyas EA, Kalinin VI (2012) Triterpene glycosides from the sea cucumber Eupentacta fraudatrix. Structure and cytotoxic action of cucumariosides A(2), A(7), A(9), A(10), A(11), A(13) and a(14), seven new minor non-sulfated tet... Natural Product Communications 7:845-852	2012
MASD#354	cucumarioside A12	Eupentacta fraudatrix	Holothuroidea	C54H84O23	Triterpenoid Saponin	1101.24	Silchenko AS, Kalinovsky AI, Avilov SA, Andryjaschenko PV, Dmitrenok PS, Martyyas EA, Kalinin VI (2012) Triterpene glycosides from the sea cucumber Eupentacta fraudatrix. Structure and biological action of cucumariosides A(1), A(3), A(4), A(5), A(6), A(12) and a(15), seven new minor non-sulfated tetr... . Natural Product Communications 7:517-525	2012
MASD#355	cucumarioside A1-2	Cucumaria japonica	Holothuroidea	C60H91NaO30S	Triterpenoid Saponin	1361.41	Drozdova OA, Avilov SS, Kalinovskii AI, Stonik VA (1992) A new acetylated glycoside from the holothurian Cucumaria japonica. Khim Prir Soedin:590-591	1992
MASD#356	cucumarioside A13	Eupentacta fraudatrix	Holothuroidea	C55H84O23	Triterpenoid Saponin	1113.25	Silchenko AS, Kalinovsky AI, Avilov SA, Andryjaschenko PV, Dmitrenok PS, Martyyas EA, Kalinin VI (2012) Triterpene glycosides from the sea cucumber Eupentacta fraudatrix. Structure and cytotoxic action of cucumariosides A(2), A(7), A(9), A(10), A(11), A(13) and a(14), seven new minor non-sulfated tet... Natural Product Communications 7:845-852	2012
MASD#357	cucumarioside A14	Eupentacta fraudatrix	Holothuroidea	C55H88O24	Triterpenoid Saponin	1133.28	Silchenko AS, Kalinovsky AI, Avilov SA, Andryjaschenko PV, Dmitrenok PS, Martyyas EA, Kalinin VI (2012) Triterpene glycosides from the sea cucumber Eupentacta fraudatrix. Structure and cytotoxic action of cucumariosides A(2), A(7), A(9), A(10), A(11), A(13) and a(14), seven new minor non-sulfated tet... Natural Product Communications 7:845-852	2012
MASD#358	cucumarioside A15	Eupentacta fraudatrix	Holothuroidea	C55H88O22	Triterpenoid Saponin	1101.29	Silchenko AS, Kalinovsky AI, Avilov SA, Andryjaschenko PV, Dmitrenok PS, Martyyas EA, Kalinin VI (2012) Triterpene glycosides from the sea cucumber Eupentacta fraudatrix. Structure and biological action of cucumariosides A(1), A(3), A(4), A(5), A(6), A(12) and a(15), seven new minor non-sulfated tetr... . Natural Product Communications 7:517-525	2012
MASD#359	cucumarioside A2	Eupentacta fraudatrix	Holothuroidea	C57H88O24	Triterpenoid Saponin	1157.31	Silchenko AS, Kalinovsky AI, Avilov SA, Andryjaschenko PV, Dmitrenok PS, Martyyas EA, Kalinin VI (2012) Triterpene glycosides from the sea cucumber Eupentacta fraudatrix. Structure and cytotoxic action of cucumariosides A(2), A(7), A(9), A(10), A(11), A(13) and a(14), seven new minor non-sulfated tet... Natural Product Communications 7:845-852	2012
MASD#360	cucumarioside A2-3	Cucumaria japonica	Holothuroidea	C59H93NaO29S	Triterpenoid Saponin	1335.42	Avilov SA, Stonik VA, Kalinovskii AI (1990) Structures of four new triterpene glycosides from the holothurian Cucumaria japonica. Khim Prir Soedin:787-793	1990
MASD#361	cucumarioside A2-4	Cucumaria japonica	Holothuroidea	C59H93NaO28S	Triterpenoid Saponin	1319.42	Avilov SA, Stonik VA, Kalinovskii AI (1990) Structures of four new triterpene glycosides from the holothurian Cucumaria japonica. Khim Prir Soedin:787-793	1990
MASD#362	cucumarioside A2-5	Cucumaria conicospermium	Holothuroidea	C61H95O31NaS	Triterpenoid Saponin	1393.46	Avilov SA, Antonov AS, Silchenko AS, Kalinin VI, Kalinovsky AI, Dmitrenok PS, Stonik VA, Riguera R (2003) Triterpene glycosides from the Far Eastern sea cucumber Cucumaria conicospermium. Journal of Natural Products 66:910-916	2003
MASD#363	cucumarioside A3	Eupentacta fraudatrix	Holothuroidea	C59H94O23	Triterpenoid Saponin	1171.38	Silchenko AS, Kalinovsky AI, Avilov SA, Andryjaschenko PV, Dmitrenok PS, Martyyas EA, Kalinin VI (2012) Triterpene glycosides from the sea cucumber Eupentacta fraudatrix. Structure and biological action of cucumariosides A(1), A(3), A(4), A(5), A(6), A(12) and a(15), seven new minor non-sulfated tetr... . Natural Product Communications 7:517-525	2012
MASD#364	cucumarioside A3-2/A3-3	Cucumaria conicospermium	Holothuroidea	C53H84Na2O30S2	Triterpenoid Saponin	1325.33	Avilov SA, Antonov AS, Silchenko AS, Kalinin VI, Kalinovsky AI, Dmitrenok PS, Stonik VA, Riguera R (2003) Triterpene glycosides from the Far Eastern sea cucumber Cucumaria conicospermium. Journal of Natural Products 66:910-916	2003
MASD#365	cucumarioside A4	Eupentacta fraudatrix	Holothuroidea	C57H90O23	Triterpenoid Saponin	1143.32	Silchenko AS, Kalinovsky AI, Avilov SA, Andryjaschenko PV, Dmitrenok PS, Martyyas EA, Kalinin VI (2012) Triterpene glycosides from the sea cucumber Eupentacta fraudatrix. Structure and biological action of cucumariosides A(1), A(3), A(4), A(5), A(6), A(12) and a(15), seven new minor non-sulfated tetr... . Natural Product Communications 7:517-525	2012
MASD#366	cucumarioside A4-2	Cucumaria japonica	Holothuroidea	C58H89NaO29S	Triterpenoid Saponin	1319.38	Avilov SA, Stonik VA, Kalinovskii AI (1990) Structures of four new triterpene glycosides from the holothurian Cucumaria japonica. Khim Prir Soedin:787-793	1990
MASD#367	cucumarioside A5/A6	Eupentacta fraudatrix	Holothuroidea	C55H84O22	Triterpenoid Saponin	1097.25	Silchenko AS, Kalinovsky AI, Avilov SA, Andryjaschenko PV, Dmitrenok PS, Martyyas EA, Kalinin VI (2012) Triterpene glycosides from the sea cucumber Eupentacta fraudatrix. Structure and biological action of cucumariosides A(1), A(3), A(4), A(5), A(6), A(12) and a(15), seven new minor non-sulfated tetr... . Natural Product Communications 7:517-525	2012
MASD#368	cucumarioside A6-2	Cucumaria japonica	Holothuroidea	C59H90O32S2	Triterpenoid Saponin	1375.46	Drozdova OA, Avilov SA, Kalinin VI, Kalinovsky AI, Stonik VA, Riguera R, Jimenez C (1997) Cytotoxic triterpene glycosides from Far-Eastern sea cucumbers belonging to the genus Cucumaria. Liebigs Annual Chemistry:2351-2356	1997
MASD#369	cucumarioside A7/A11	Eupentacta fraudatrix	Holothuroidea	C55H86O23	Triterpenoid Saponin	1115.27	Silchenko AS, Kalinovsky AI, Avilov SA, Andryjaschenko PV, Dmitrenok PS, Martyyas EA, Kalinin VI (2012) Triterpene glycosides from the sea cucumber Eupentacta fraudatrix. Structure and cytotoxic action of cucumariosides A(2), A(7), A(9), A(10), A(11), A(13) and a(14), seven new minor non-sulfated tet... Natural Product Communications 7:845-852	2012
MASD#370	cucumarioside A7-1	Cucumaria japonica	Holothuroidea	C59H89Na3O35S3	Triterpenoid Saponin	1537.48	Drozdova OA, Avilov SA, Kalinovskii AI, Stonik VA (1993) Trisulfated glycosides from the holothurian Cucumaria japonica. Khim Prir Soedin:369-374	1993
MASD#371	cucumarioside A7-2	Cucumaria japonica	Holothuroidea	C59H91Na3O35S3	Triterpenoid Saponin	1539.5	Drozdova OA, Avilov SA, Kalinovskii AI, Stonik VA (1993) Trisulfated glycosides from the holothurian Cucumaria japonica. Khim Prir Soedin:369-374	1993
MASD#372	cucumarioside A7-3	Cucumaria japonica	Holothuroidea	C59H91Na3O34S3	Triterpenoid Saponin	1523.5	Drozdova OA, Avilov SA, Kalinovskii AI, Stonik VA (1993) Trisulfated glycosides from the holothurian Cucumaria japonica. Khim Prir Soedin:369-374	1993
MASD#373	cucumarioside A8	Eupentacta fraudatrix	Holothuroidea	C55H90O22	Triterpenoid Saponin	1103.3	Silchenko AS, Kalinovsky AI, Avilov SA, Andryjashchenko PV, Dmitrenok PS, Kalinin VI, Stonik VA (2012) 3 beta-O-Glycosylated 16 beta-acetoxy-9 beta-H-lanosta-7,24-diene-3 beta,18,20 beta-triol, an intermediate metabolite from the sea cucumber Eupentacta fraudatrix and its biosynthetic significance Biochemistry Systems Ecology 44:53-60	2012
MASD#374	cucumarioside A9	Eupentacta fraudatrix	Holothuroidea	C55H90O23	Triterpenoid Saponin	1119.3	Silchenko AS, Kalinovsky AI, Avilov SA, Andryjaschenko PV, Dmitrenok PS, Martyyas EA, Kalinin VI (2012) Triterpene glycosides from the sea cucumber Eupentacta fraudatrix. Structure and cytotoxic action of cucumariosides A(2), A(7), A(9), A(10), A(11), A(13) and a(14), seven new minor non-sulfated tet... Natural Product Communications 7:845-852	2012
MASD#375	cucumarioside B1/B2	Eupentacta fraudatrix	Holothuroidea	C48H72O17	Triterpenoid Saponin	921.087	Silchenko AS, Kalinovsky AI, Avilov SA, Andryjaschenko PV, Dmitrenok PS, Martyyas EA, Kalinin VI (2012) Triterpene glycosides from the sea cucumber Eupentacta fraudatrix. Structure and biological activity of cucumariosides B-1 and B-2, two new minor non-sulfated unprecedented triosides. Natural Product Communications 7:1157-1162	2012
MASD#376	cucumarioside C1/C2	Eupentacta fraudatrix	Holothuroidea	C60H92O26	Triterpenoid Saponin	1229.37	Afiyatullov SS, Kalinovskii AI, Stonik VA (1987) Structures of cucumariosides C1 and C2 - two new triterpene glycosides from the holothurian Eupentacta fraudatrix. Khim Prir Soedin:831-837	1987
MASD#377	cucumarioside E	Cucumaria japonica	Holothuroidea	C58H89NaO29S	Triterpenoid Saponin	1319.38	Silchenko AS, Kalinovsky AI, Dmitrenok PS, Kalinin VI, Mazeika AN, Vorobieva NS, Sanina NM, Kostetsky EY (2015) Cucumarioside E from the Far Eastern sea cucumber Cucumaria japonica (Cucumariidae, Dendrochirotida), new minor monosulfated holostane triterpene pentaoside with glucose as the second monosaccharide residue Natural Product Communications 10:877-957	2015
MASD#378	cucumarioside F1	Eupentacta fraudatrix	Holothuroidea	C55H84Na2O28S2	Triterpenoid Saponin	1317.36	Popov RS, Avilov SA, Silchenko AS, Kalinovsky AI, Dmitrenok PS, Grebnev BB, Ivanchina NV, Kalinin VI (2014) Cucumariosides F1 and F2, two new triterpene glycosides from the sea cucumber Eupentacta fraudatrix and their LC-ESI MS/MS identification in the starfish Patiria pectinifera, a predator of the sea cucumber Biochemistry and Systematic Ecology 57:191-197	2014
MASD#379	cucumarioside F2	Eupentacta fraudatrix	Holothuroidea	C55H82Na2O28S2	Triterpenoid Saponin	1315.34	Popov RS, Avilov SA, Silchenko AS, Kalinovsky AI, Dmitrenok PS, Grebnev BB, Ivanchina NV, Kalinin VI (2014) Cucumariosides F1 and F2, two new triterpene glycosides from the sea cucumber Eupentacta fraudatrix and their LC-ESI MS/MS identification in the starfish Patiria pectinifera, a predator of the sea cucumber Biochemistry and Systematic Ecology 57:191-197	2014
MASD#380	cucumarioside G1	Cucumaria fraudatrix	Holothuroidea	C55H85NaO25S	Triterpenoid Saponin	1215.32	Afiyatullov SS, Stonik VA, Elyakov GB (1983) Glycosides of marine invertebrates. Cucumarioside G1 from the holothurian Cucumaria fraudatrix. Khim Prir Soedin 654-655	1983
MASD#381	cucumarioside G2	Eupentacta fraudatrix	Holothuroidea	C48H73NaO23S	Triterpenoid Saponin	1087.15	Avilov SA, Kalinin VI, Kalinovskii AI, Stonik VA (1991) Cucumarioside G2 - A minor triterpeneglycoside from the holothurian Eupentacta fraudatrix. Khim Prir Soedin:438-439	1991
MASD#382	cucumarioside G3	Eupentacta fraudatrix	Holothuroidea	C55H83NaO25S	Triterpenoid Saponin	1213.3	Kalinin VI, Avilov SA, Kalinovskii AI, Stonik VA (1992) Cucumarioside G3 - a minor triterpene glycoside from the holothurian Eupentacta fraudatrix. Khim Prir Soedin:729-730	1992
MASD#383	cucumarioside G4	Eupentacta fraudatrix	Holothuroidea	C55H85NaO26S	Triterpenoid Saponin	1231.32	Kalinin VI, Avilov SA, Kilinovskii AI, Stonik VA (1992) Cucumarioside G4 - a new triterpeneglycoside from the holothurian Eupentacta fraudatrix. Khim Prir Soedin:691-694	1992
MASD#384	cucumarioside H2	Eupentacta fraudatrix	Holothuroidea	C60H93NaO30S	Triterpenoid Saponin	1363.43	Silchenko AS, Kalinovsky AI, Avilov SA, Andryjaschenko PV, Dmitrenok PS, Yurchenko EA, Kalinin VI (2012) Structures and cytotoxic properties of cucumariosides H-2, H-3 and H-4 from the sea cucumber Eupentacta fraudatrix Natural Product Research 26:1765-1774	2012
MASD#385	cucumarioside H3	Eupentacta fraudatrix	Holothuroidea	C53H81NaO27S	Triterpenoid Saponin	1219.26	Silchenko AS, Kalinovsky AI, Avilov SA, Andryjaschenko PV, Dmitrenok PS, Yurchenko EA, Kalinin VI (2012) Structures and cytotoxic properties of cucumariosides H-2, H-3 and H-4 from the sea cucumber Eupentacta fraudatrix Natural Product Research 26:1765-1774	2012
MASD#386	cucumarioside H4	Eupentacta fraudatrix	Holothuroidea	C62H97NaO30S	Triterpenoid Saponin	1391.48	Silchenko AS, Kalinovsky AI, Avilov SA, Andryjaschenko PV, Dmitrenok PS, Yurchenko EA, Kalinin VI (2012) Structures and cytotoxic properties of cucumariosides H-2, H-3 and H-4 from the sea cucumber Eupentacta fraudatrix Natural Product Research 26:1765-1774	2012
MASD#387	cucumarioside H5	Eupentacta fraudatrix	Holothuroidea	C60H91NaO29S	Triterpenoid Saponin	1345.42	Silchenko AS, Kalinovsky AI, Avilov SA, Andryjaschenko PV, Dmitrenok PS, Yurchenko EA, Kalinin VI (2011) Structure of cucumariosides H(5), H(6), H(7) and h(8), triterpene glycosides from the sea cucumber Eupentacta fraudatrix and unprecedented aglycone with 16,22-epoxy-group Natural Product Communications 6:1075-1082	2011
MASD#388	cucumarioside H6	Eupentacta fraudatrix	Holothuroidea	C60H93NaO29S	Triterpenoid Saponin	1347.43	Silchenko AS, Kalinovsky AI, Avilov SA, Andryjaschenko PV, Dmitrenok PS, Yurchenko EA, Kalinin VI (2011) Structure of cucumariosides H(5), H(6), H(7) and h(8), triterpene glycosides from the sea cucumber Eupentacta fraudatrix and unprecedented aglycone with 16,22-epoxy-group Natural Product Communications 6:1075-1082	2011
MASD#389	cucumarioside H7	Eupentacta fraudatrix	Holothuroidea	C60H95NaO29S	Triterpenoid Saponin	1349.45	Silchenko AS, Kalinovsky AI, Avilov SA, Andryjaschenko PV, Dmitrenok PS, Yurchenko EA, Kalinin VI (2011) Structure of cucumariosides H(5), H(6), H(7) and h(8), triterpene glycosides from the sea cucumber Eupentacta fraudatrix and unprecedented aglycone with 16,22-epoxy-group Natural Product Communications 6:1075-1082	2011
MASD#390	cucumarioside H8	Eupentacta fraudatrix	Holothuroidea	C58H89NaO29S	Triterpenoid Saponin	1319.38	Silchenko AS, Kalinovsky AI, Avilov SA, Andryjaschenko PV, Dmitrenok PS, Yurchenko EA, Kalinin VI (2011) Structure of cucumariosides H(5), H(6), H(7) and h(8), triterpene glycosides from the sea cucumber Eupentacta fraudatrix and unprecedented aglycone with 16,22-epoxy-group Natural Product Communications 6:1075-1082	2011
MASD#391	cucumarioside I1	Eupentacta fraudatrix	Holothuroidea	C60H92Na2O32S2	Triterpenoid Saponin	1449.47	Silchenko AS, Kalinovsky AI, Avilov SA, Andryjaschenko PV, Dmitrenok PS, Martyyas EA, Kalinin VI (2013) Triterpene glycosides from the sea cucumber Eupentacta fraudatrix. Structure and biological action of Cucumariosides I1, I3, I4, three new minor disulfated pentaosides. Natural Product Communications 8:1053-1058	2013
MASD#392	cucumarioside I3	Eupentacta fraudatrix	Holothuroidea	C60H92Na2O33S2	Triterpenoid Saponin	1465.47	Silchenko AS, Kalinovsky AI, Avilov SA, Andryjaschenko PV, Dmitrenok PS, Martyyas EA, Kalinin VI (2013) Triterpene glycosides from the sea cucumber Eupentacta fraudatrix. Structure and biological action of Cucumariosides I1, I3, I4, three new minor disulfated pentaosides. Natural Product Communications 8:1053-1058	2013
MASD#393	cucumarioside I4	Eupentacta fraudatrix	Holothuroidea	C53H80Na2O30S2	Triterpenoid Saponin	1321.3	Silchenko AS, Kalinovsky AI, Avilov SA, Andryjaschenko PV, Dmitrenok PS, Martyyas EA, Kalinin VI (2013) Triterpene glycosides from the sea cucumber Eupentacta fraudatrix. Structure and biological action of Cucumariosides I1, I3, I4, three new minor disulfated pentaosides. Natural Product Communications 8:1053-1058	2013
MASD#394	culcinoside A	Culcita novaeguineae	Asteroidea	C34H58O10	Steroidal Saponin	626.828	Lu Y, Li H, Wang M, Liu Y, Feng Y, Liu K, Tang H (2018) Cytotoxic polyhydroxysteroidal glycosides from starfish Culcita novaeguineae. Mar Drugs 16:92	2018
MASD#395	culcinoside B	Culcita novaeguineae	Asteroidea	C34H56O10	Steroidal Saponin	624.812	Lu Y, Li H, Wang M, Liu Y, Feng Y, Liu K, Tang H (2018) Cytotoxic polyhydroxysteroidal glycosides from starfish Culcita novaeguineae. Mar Drugs 16:92	2018
MASD#396	culcinoside C	Culcita novaeguineae	Asteroidea	C34H56O11	Steroidal Saponin	640.811	Lu Y, Li H, Wang M, Liu Y, Feng Y, Liu K, Tang H (2018) Cytotoxic polyhydroxysteroidal glycosides from starfish Culcita novaeguineae. Mar Drugs 16:92	2018
MASD#397	culcinoside D	Culcita novaeguineae	Asteroidea	C33H56O11	Steroidal Saponin	628.8	Lu Y, Li H, Wang M, Liu Y, Feng Y, Liu K, Tang H (2018) Cytotoxic polyhydroxysteroidal glycosides from starfish Culcita novaeguineae. Mar Drugs 16:92	2018
MASD#398	culcitoside C1	Culcita novaeguineae	Asteroidea	C39H68O14	Steroidal Saponin	760.959	Kicha AA, Kalinovskii AI, Levina EV, Andriyashchenko PV (1985) Culcitoside C1 from starfishes Culcita novaeguineae and Linckia guildingi. Khim Prir Soedin 6:801-804	1985
MASD#399	culcitoside C2	Culcita novaeguineae	Asteroidea	C40H70O14	Steroidal Saponin	774.986	Kicha AA, Kalinovskii AI, Andriyashchenko PV, Levina EV (1986) Culcitosides C2 and C3 from the starfish Culcita novaeguineae. Khim Prir Soedin:592-596	1986
MASD#400	culcitoside C3	Culcita novaeguineae	Asteroidea	C40H70O15	Steroidal Saponin	790.985	Kicha AA, Kalinovskii AI, Andriyashchenko PV, Levina EV (1986) Culcitosides C2 and C3 from the starfish Culcita novaeguineae. Khim Prir Soedin:592-596	1986
MASD#401	culcitoside C4	Culcita novaeguineae	Asteroidea	C38H66O13	Steroidal Saponin	730.933	Iorizzi M, Luigi M, Riccio R (1991) Starfish saponins, part 46. Steroidal glycosides and polyhydroxysteroids from the starfish Culcita novaguineae. J Nat Prod 54:1254-1264	1991
MASD#402	culcitoside C5	Culcita novaeguineae	Asteroidea	C38H66O14	Steroidal Saponin	746.932	Iorizzi M, Luigi M, Riccio R (1991) Starfish saponins, part 46. Steroidal glycosides and polyhydroxysteroids from the starfish Culcita novaguineae. J Nat Prod 54:1254-1264	1991
MASD#403	culcitoside C6	Culcita novaeguineae	Asteroidea	C40H70O14	Steroidal Saponin	774.986	Iorizzi M, Luigi M, Riccio R (1991) Starfish saponins, part 46. Steroidal glycosides and polyhydroxysteroids from the starfish Culcita novaguineae. J Nat Prod 54:1254-1264	1991
MASD#404	culcitoside C7	Culcita novaeguineae	Asteroidea	C40H69O17S	Steroidal Saponin	854.035	Iorizzi M, Luigi M, Riccio R (1991) Starfish saponins, part 46. Steroidal glycosides and polyhydroxysteroids from the starfish Culcita novaguineae. J Nat Prod 54:1254-1264	1991
MASD#405	culcitoside C8	Culcita novaeguineae	Asteroidea	C39H66O14	Steroidal Saponin	758.943	Iorizzi M, Luigi M, Riccio R (1991) Starfish saponins, part 46. Steroidal glycosides and polyhydroxysteroids from the starfish Culcita novaguineae. J Nat Prod 54:1254-1264	1991
MASD#406	Desholothurin A (Nobiliside 2A)	Holothuria forskalii	Holothuroidea	C54H86O24	Triterpenoid Saponin	1119.26	Rodriguez J, Castro R, Riguera R (1991) Holothurinosides: new antitumour non sulphated triterpenoid glycosides from the sea cucumber Holothuria forskalii. Tetrahedron 47:4753-4762	1991
MASD#407	Desodium Sulphate-Holothurin B2	Holothuria polii	Holothuroidea	C41H66O17S	Triterpenoid Saponin	863.022	Silchenko AS, Stonik VA, Avilov SA, Kalinin VI, Kalinovsky AI, Zaharenko AM, Simrnov AV, Mollo E, Cimino G (2005) Holothurins B2, B3, and B4, new triterpene glycosides from Mediterranean sea cucumbers of the genus Holothuria. J Nat Prod 68:564-567	2005
MASD#408	Desodiumated Pectinioside B	Asteriidae Family	Asteroidea	C63H103O33S	Steroidal Saponin	1420.54	Komori T Isolation and structures of newly characterized glycosphingolipids and oligoglycoside from asteroidea (From: Japan-US seminar on Bio-organic marine chemistry).
MASD#409	Desodium-sulphated luridosides A	Cosmasterias lurida	Asteroidea	C32H56O9	Steroidal Saponin	584.791	Maier MS, Roccatagliata A, Seldes AM (1993) Two novel steroidal glycoside sulfates from the starfish Cosmasterias lurida. J Nat Prod 56:939-942	1993
MASD#410	Desodium-sulphated luridosides B	Cosmasterias lurida	Asteroidea	C32H54O9	Steroidal Saponin	582.775	Maier MS, Roccatagliata A, Seldes AM (1993) Two novel steroidal glycoside sulfates from the starfish Cosmasterias lurida. J Nat Prod 56:939-942	1993
MASD#411	Desulfated cucumarioside F1	Eupentacta fraudatrix	Holothuroidea	C55H86O22	Triterpenoid Saponin	1099.27	Popov RS, Avilov SA, Silchenko AS, Kalinovsky AI, Dmitrenok PS, Grebnev BB, Ivanchina NV, Kalinin VI (2014) Cucumariosides F1 and F2, two new triterpene glycosides from the sea cucumber Eupentacta fraudatrix and their LC-ESI MS/MS identification in the starfish Patiria pectinifera, a predator of the sea cucumber Biochemistry and Systematic Ecology 57:191-197	2014
MASD#412	Desulfated Glycoside B1	Asterias amurensis	Asteroidea	C50H80O24	Steroidal Saponin	1065.17	Ikegami S, Okano K, Muragaki H (1979) Structure of glycoside B2, a steroidal saponin in the ovary of the starfish Asterias amurensis. Tetrahedron Lett:1769-1772	1979
MASD#413	desulfated-dihydroechinasteroside A	Echinaster brasiliensis	Asteroidea	C34H58O10	Steroidal Saponin	626.828	Iorizzi M, Riccardis F, Minale L, Riccio R (1993) Starfish saponins, 52. Chemical constituents from the starfish Echinaster brasiliensis. J Nat Prod 56:2149-2162	1993
MASD#414	desulfated-Pervicoside A	Holothuria pervicax	Holothuroidea	C56H90O24	Triterpenoid Saponin	1147.31	Kitagawa I, Kobayashi M, Son BW, Suzuk S, Kyogoku Y (1989) Marine natural products XIX. Pervicosides A B and C, lanostane-type triterpene-oligoglycoside sulfates from the sea cucumber Holothuria pervicax. Chem Pharm Bull 37:1230-1234	1989
MASD#415	desulfated-Pervicoside B	Holothuria pervicax	Holothuroidea	C54H86O22	Triterpenoid Saponin	1087.26	Kitagawa I, Kobayashi M, Son BW, Suzuk S, Kyogoku Y (1989) Marine natural products XIX. Pervicosides A B and C, lanostane-type triterpene-oligoglycoside sulfates from the sea cucumber Holothuria pervicax. Chem Pharm Bull 37:1230-1234	1989
MASD#416	desulfated-Pervicoside C	Holothuria pervicax	Holothuroidea	C54H88O22	Triterpenoid Saponin	1089.28	Kitagawa I, Kobayashi M, Son BW, Suzuk S, Kyogoku Y (1989) Marine natural products XIX. Pervicosides A B and C, lanostane-type triterpene-oligoglycoside sulfates from the sea cucumber Holothuria pervicax. Chem Pharm Bull 37:1230-1234	1989
MASD#417	Desulfophilinopside A	Pentaca quadrangularis	Holothuroidea	C55H86O22	Triterpenoid Saponin	1099.27	Yi YH, Xu QZ, Li L, Zhang SL, Wu HM, Ding J, Tong YG, Tan WF, Li MH, Tian F, Wu JH, Liaw CC, Bastow KF, Lee KH (2006) Philinopsides A and B, two new sulfated triterpene glycosides from the sea cucumber Pentacta quadrangularis. Helv Chim Acta 89:54-63	2006
MASD#418	Desulphated echinasteroside B	Echinaster sepositus	Asteroidea	C35H60O10	Steroidal Saponin	640.855	Iorizzi M, Riccardis F, Minale L, Riccio R (1993) Starfish saponins, 52. Chemical constituents from the starfish Echinaster brasiliensis. J Nat Prod 56:2149-2162	1993
MASD#419	dihydromarthasterone 3-sulfate	Lysastrosoma anthosticta	Asteroidea	C27H43NaO6S	Steroid	532.692	Levina EV, Andriyashchenko PV, Kalinovskii AI, Stonik VA (2001) Steroid compounds from the Pacific starfish Lysastrosoma anthosticta. Russ Chem Bull 50:313-315	2001
MASD#420	Di-methyl evasterioside C	Evasterias retifera	Asteroidea	C33H55NaO12S	Steroidal Saponin	712.848	Levina EV, Kalinovskii AI, Andriyashchenko PV, Dmitrenok PS (2008) Evasteriosides A and B and other sulfated steroids from the Pacific starfish Evasterias retifera. Russ Chem Bull 57:2431-2436	2008
MASD#421	Diplasterioside A	Diplasterias brucei	Asteroidea	C57H93NaO28S	Steroidal Saponin	1295.4	Ivanchina NV, Malyarenko TV, Kicha AA, A. I. Kalinovsky, Dmitrenok PS, Ermakova SP (2011) Structures and Cytotoxic Activities of Two New Asterosaponins from the Antarctic Starfish Diplasterias brucei. Russian Journal of Bioorganic Chemistry 37:499-506	2011
MASD#422	Diplasterioside B	Diplasterias brucei	Asteroidea	C58H95NaO28S	Steroidal Saponin	1309.43	Ivanchina NV, Malyarenko TV, Kicha AA, A. I. Kalinovsky, Dmitrenok PS, Ermakova SP (2011) Structures and Cytotoxic Activities of Two New Asterosaponins from the Antarctic Starfish Diplasterias brucei. Russian Journal of Bioorganic Chemistry 37:499-506	2011
MASD#423	distolasteroside D1	Distolasterias nipon	Asteroidea	C37H62O13	Steroidal Saponin	714.89	Kapustina, I. Kalinovsky, A. Polonik, S. Stonik, V. (1987). New asterosaponins from the starfish Dismolasterias nipon. Chemistry of Natural Compounds. 23(1). 209-213	1987
MASD#424	distolasteroside D2	Distolasterias nipon	Asteroidea	C37H62O13	Steroidal Saponin	714.89	Kapustina, I. Kalinovsky, A. Polonik, S. Stonik, V. (1987). New asterosaponins from the starfish Dismolasterias nipon. Chemistry of Natural Compounds. 23(1). 209-213	1987
MASD#425	distolasteroside D3	Distolasterias nipon	Asteroidea	C38H64O14	Steroidal Saponin	744.916	Kapustina, I. Kalinovsky, A. Polonik, S. Stonik, V. (1987). New asterosaponins from the starfish Dismolasterias nipon. Chemistry of Natural Compounds. 23(1). 209-213	1987
MASD#426	distolasteroside D4	Distolasterias nipon	Asteroidea	C38H65NaO17S	Steroidal Saponin	862.978	Iorizzi M, Minale L, Riccio R, Yasumoto T (1993) Starfish saponins, part 51. Steroidal oligoglycosides from the starfish Distolasterias nipon. J Nat Prod 56:1786-1798	1993
MASD#427	distolasteroside D5	Distolasterias nipon	Asteroidea	C32H53NaO13S	Steroidal Saponin	714.82	Iorizzi M, Minale L, Riccio R, Yasumoto T (1993) Starfish saponins, part 51. Steroidal oligoglycosides from the starfish Distolasterias nipon. J Nat Prod 56:1786-1798	1993
MASD#428	distolasteroside D6	Distolasterias nipon	Asteroidea	C32H56O10	Steroidal Saponin	600.79	Kicha AA, Kapustina II, Ivanchina NV, Kalinovsky AI, Dmitrenok PS, Stonik VA (2008) Polyhydroxylated steroid compounds from the Far Eastern starfish Distolasterias nipon. Russ J Bioorg Chem 34:118-124	2008
MASD#429	distolasteroside D7	Distolasterias nipon	Asteroidea	C32H54O9	Steroidal Saponin	582.775	Kicha AA, Kapustina II, Ivanchina NV, Kalinovsky AI, Dmitrenok PS, Stonik VA (2008) Polyhydroxylated steroid compounds from the Far Eastern starfish Distolasterias nipon. Russ J Bioorg Chem 34:118-124	2008
MASD#430	downeyoside A/B	Henricia downeyae	Asteroidea	C34H52O14S	Steroidal Saponin	716.836	Palagiano E, Zollo F, Minale L, Paloma LG, Iorizzi M, Bryan P, McClintock J, Hopkins T, Riou D, Roussakis C (1995) Downeyoside A and B, two new sulphated steroid glucuronides from the starfish Henricia downeyae. Tetrahedron 51:12293-12300	1995
MASD#431	downeyoside C	Henricia downeyae	Asteroidea	C33H50NaO12S	Steroidal Saponin	707.808	Palagiano E, Zollo F, Minale L, Iorizzi M, Bryan P, McClintock J, Hopkins T (1996) Isolation of 20 glycosides from the starfish Henricia downeyae, collected in the Gulf of Mexico. J Nat Prod 59:348-354	1996
MASD#432	downeyoside D	Henricia downeyae	Asteroidea	C34H52NaO12S	Steroidal Saponin	721.835	Palagiano E, Zollo F, Minale L, Iorizzi M, Bryan P, McClintock J, Hopkins T (1996) Isolation of 20 glycosides from the starfish Henricia downeyae, collected in the Gulf of Mexico. J Nat Prod 59:348-354	1996
MASD#433	downeyoside E/G	Henricia downeyae	Asteroidea	C34H52NaO13S	Steroidal Saponin	737.834	Palagiano E, Zollo F, Minale L, Iorizzi M, Bryan P, McClintock J, Hopkins T (1996) Isolation of 20 glycosides from the starfish Henricia downeyae, collected in the Gulf of Mexico. J Nat Prod 59:348-354	1996
MASD#434	downeyoside F	Henricia downeyae	Asteroidea	C33H50NaO13S	Steroidal Saponin	723.807	Palagiano E, Zollo F, Minale L, Iorizzi M, Bryan P, McClintock J, Hopkins T (1996) Isolation of 20 glycosides from the starfish Henricia downeyae, collected in the Gulf of Mexico. J Nat Prod 59:348-354	1996
MASD#435	downeyoside H	Henricia downeyae	Asteroidea	C38H58NaO16S	Steroidal Saponin	839.923	Palagiano E, Zollo F, Minale L, Iorizzi M, Bryan P, McClintock J, Hopkins T (1996) Isolation of 20 glycosides from the starfish Henricia downeyae, collected in the Gulf of Mexico. J Nat Prod 59:348-354	1996
MASD#436	downeyoside I	Henricia downeyae	Asteroidea	C39H60NaO16S	Steroidal Saponin	853.95	Palagiano E, Zollo F, Minale L, Iorizzi M, Bryan P, McClintock J, Hopkins T (1996) Isolation of 20 glycosides from the starfish Henricia downeyae, collected in the Gulf of Mexico. J Nat Prod 59:348-354	1996
MASD#437	downeyoside J	Henricia downeyae	Asteroidea	C33H52NaO13S	Steroidal Saponin	725.823	Palagiano E, Zollo F, Minale L, Iorizzi M, Bryan P, McClintock J, Hopkins T (1996) Isolation of 20 glycosides from the starfish Henricia downeyae, collected in the Gulf of Mexico. J Nat Prod 59:348-354	1996
MASD#438	downeyoside K	Henricia downeyae	Asteroidea	C33H52NaO13S	Steroidal Saponin	725.823	Palagiano E, Zollo F, Minale L, Iorizzi M, Bryan P, McClintock J, Hopkins T (1996) Isolation of 20 glycosides from the starfish Henricia downeyae, collected in the Gulf of Mexico. J Nat Prod 59:348-354	1996
MASD#439	downeyoside L	Henricia downeyae	Asteroidea	C33H54NaO13S	Steroidal Saponin	727.839	Palagiano E, Zollo F, Minale L, Iorizzi M, Bryan P, McClintock J, Hopkins T (1996) Isolation of 20 glycosides from the starfish Henricia downeyae, collected in the Gulf of Mexico. J Nat Prod 59:348-354	1996
MASD#440	Ds-echinoside A	Pearsonothuria graeffei	Holothuroidea	C54H88O23	Triterpenoid Saponin	1105.28	Zhao Q, Liu ZD, Xue Y, Wang JF, Li H, Tang QJ, Wang YM, Dong P, Xue CH (2011) Ds-echinoside A, a new triterpene glycoside derived from sea cucumber, exhibits antimetastatic activity via the inhibition of NF-kappaB-dependent MMP-9 and VEGF expressions. J Zhejiang Univ Sci B 12:534-544	2011
MASD#441	dsp-1	Acanthaster planci	Asteroidea	C50H80O24	Steroidal Saponin	1065.17	Kitagawa I, Kobayashi M (1977) On the structure of the major saponin from the starfish Acanthaster planci. Tetrahedron Lett:859-862	1977
MASD#442	Ds-patagonicoside A	Psolus patagonicus	Holothuroidea	C54H88O23	Triterpenoid Saponin	1105.28	Murray AP, Muniain C, Seldes AM, Maier MS (2001) Patagonicoside A: a novel antifungal disulfated triterpene glycoside from the sea cucmber Psolus patagonicus. Tetrahedron 57:9563-9568	2001
MASD#443	Echinasteroside A	Echinaster sepositus	Asteroidea	C34H55NaO13S	Steroidal Saponin	740.858	Zollo F, Finamore E, Minale L (1985) Starfish saponins XXIV. Two novel steroidal glycoside sulphates from the starfish Echinaster sepositus. Gazz Chim Ital 115:303-306	1985
MASD#444	Echinasteroside B	Echinaster sepositus	Asteroidea	C35H59NaO13S	Steroidal Saponin	756.901	Levina EB, Kalinovskii AI, Andriyashchenko PV, Kicha AA (1987) Steroid glycosides from the starfish Echinaster sepositus. Khim Prir Soedin:246-249	1987
MASD#445	echinasteroside B1	Echinaster sepositus	Asteroidea	C40H68O15	Steroidal Saponin	788.969	Levina EB, Kalinovskii AI, Andriyashchenko PV, Kicha AA (1987) Steroid glycosides from the starfish Echinaster sepositus. Khim Prir Soedin:246-249	1987
MASD#446	echinasteroside B2	Echinaster sepositus	Asteroidea	C38H66O14	Steroidal Saponin	746.932	Levina EB, Kalinovskii AI, Andriyashchenko PV, Kicha AA (1987) Steroid glycosides from the starfish Echinaster sepositus. Khim Prir Soedin:246-249	1987
MASD#447	echinasteroside C	Echinaster brasiliensis	Asteroidea	C33H56O10	Steroidal Saponin	612.801	Iorizzi M, Riccardis F, Minale L, Riccio R (1993) Starfish saponins, 52. Chemical constituents from the starfish Echinaster brasiliensis. J Nat Prod 56:2149-2162	1993
MASD#448	echinasteroside C 15-O-sulfate	Hippasteria kurilensis	Asteroidea	C33H55NaO13S	Steroidal Saponin	728.847	Kicha AA, Ivanchina NV, Kalinovsky AI, Dmitrenok PS, Stonik VA (2009) Steroidal monoglycosides from the Far Eastern starfish Hippasteria kurilensis and hypothetic pathways of polyhydroxysteroid biosynthesis in starfish. Steroids 74:238-244	2009
MASD#449	Echinasteroside D/E	Echinaster brasiliensis	Asteroidea	C35H57NaO13S	Steroidal Saponin	754.885	Iorizzi M, Riccardis F, Minale L, Riccio R (1993) Starfish saponins, 52. Chemical constituents from the starfish Echinaster brasiliensis. J Nat Prod 56:2149-2162	1993
MASD#450	Echinasteroside F	Echinaster brasiliensis	Asteroidea	C40H67NaO17S	Steroidal Saponin	889.016	Iorizzi M, Riccardis F, Minale L, Riccio R (1993) Starfish saponins, 52. Chemical constituents from the starfish Echinaster brasiliensis. J Nat Prod 56:2149-2162	1993
MASD#451	echinasteroside G	Echinaster brasiliensis	Asteroidea	C34H60O11	Steroidal Saponin	644.843	Iorizzi M, Riccardis F, Minale L, Riccio R (1993) Starfish saponins, 52. Chemical constituents from the starfish Echinaster brasiliensis. J Nat Prod 56:2149-2162	1993
MASD#452	Echinoside A	Actinopyga echinites	Holothuroidea	C54H87NaO26S	Triterpenoid Saponin	1221.32	Kitagawa I, Inamoto T, Fuchida M, Okada S, Kobayashi M, Nishino T, Kyoboku Y (1980) Structures of echinoside A and B; two antifungal oligoglycosides from the sea cucumber Actinopyga echinites (Jaeger). Chemistry and Pharmacy Bulletin 28:1651-1653	1980
MASD#453	Echinoside B	Actinopyga echinites	Holothuroidea	C41H65NaO16S	Triterpenoid Saponin	883.012	Kitagawa I, Inamoto T, Fuchida M, Okada S, Kobayashi M, Nishino T, Kyoboku Y (1980) Structures of echinoside A and B; two antifungal oligoglycosides from the sea cucumber Actinopyga echinites (Jaeger). Chemistry and Pharmacy Bulletin 28:1651-1653	1980
MASD#454	echinoside B 12-O-methyl ether	Holothuria atra	Holothuroidea	C42H67NaO16S	Triterpenoid Saponin	882.405	Hawas, U. El-Kassem, L. Shaher, F. Ghandourah, M. Al-Farawati, R. (2021). Sulfated triterpene glycosides from the Saudi Red Sea cucumber Holothuria atra with antioxidant and cytotoxic activities. Thalassas. 37(1). 817-824	2021
MASD#455	eryloside A	Erylus lendenfeldi	Demospongiae	C40H66O12	Steroidal Saponin	738.956	Sandler JS, Forsburg SL, Faulkner DJ (2005) Bioactive steroidal glycosides from the marine Sponge Erylus lendenfeldi. Tetrahedron 61:1199-1206	2005
MASD#456	eryloside C	Erylus formosus	Demospongiae	C50H82O18	Steroidal Saponin	971.188	D'Auria MV, Paloma L, Minale L, Riccio R (1992) Structure characterization by two-dimensional NMR spectroscopy, of two marine triterpene oligoglycosides from a Pacific Sponge of the genus Erylus. Tetrahedron 48:491-498	1992
MASD#457	eryloside D	Erylus formosus	Demospongiae	C56H92O23	Steroidal Saponin	1133.33	D'Auria MV, Paloma L, Minale L, Riccio R (1992) Structure characterization by two-dimensional NMR spectroscopy, of two marine triterpene oligoglycosides from a Pacific Sponge of the genus Erylus. Tetrahedron 48:491-498	1992
MASD#458	eryloside E	Erylus goffrilleri	Demospongiae	C51H85NO18	Steroidal Saponin	1000.23	Gulavita NK, Wright AE, Kelly-Borges M, Longley RE, Yarwood D, Sills MA (1994) Eryloside E from an Atlantic Sponge Erylus goffrilleri. Tetrahedron Lett 35:4299-4302	1994
MASD#459	eryloside F	Erylus formosus	Demospongiae	C41H66O12	Steroidal Saponin	750.967	Stead P, Hiscox S, Robinson PS, Pike NB, Sidebottom PJ, Roberts AD, Taylor NL, Wright AE, Pomponi SA (2000) Eryloside F, a novel penasterol disaccharide possessing potent thrombin receptor antagonist activity. Bioorg Med Chem Lett 10:661-664	2000
MASD#460	eryloside F1	Erylus formosus	Demospongiae	C42H68O12	Steroidal Saponin	764.994	Antonov AS, Kalinovsky AI, Stonik VA, Afiyatullov SS, Aminin DL, Dmitrenok PS, Mollo E, Cimino G (2007) Isolation and structures of erylosides from the carribean Sponge Erylus formosus. J Nat Prod 70:169-178	2007
MASD#461	eryloside F2/F3	Erylus formosus	Demospongiae	C41H66O13	Steroidal Saponin	766.966	Antonov AS, Kalinovsky AI, Stonik VA, Afiyatullov SS, Aminin DL, Dmitrenok PS, Mollo E, Cimino G (2007) Isolation and structures of erylosides from the carribean Sponge Erylus formosus. J Nat Prod 70:169-178	2007
MASD#462	eryloside F4	Erylus formosus	Demospongiae	C41H64O13	Steroidal Saponin	764.95	Antonov AS, Kalinovsky AI, Stonik VA, Afiyatullov SS, Aminin DL, Dmitrenok PS, Mollo E, Cimino G (2007) Isolation and structures of erylosides from the carribean Sponge Erylus formosus. J Nat Prod 70:169-178	2007
MASD#463	eryloside F5	Erylus goffrilleri	Demospongiae	C46H77NO14	Triterpenoid Saponin	868.115	Afiyatullov SS, Kalinovsky AI, Antonov AS, Ponomarenko LP, Dmitrenok PS, Aminin DL, Krasokhin VB, Nosova V (2007) Isolation and structures of erylosides from the carribean Sponge Erylus goffrilleri. J Nat Prod 70:1871-1877	2007
MASD#464	eryloside F6	Erylus goffrilleri	Demospongiae	C47H77NO15	Triterpenoid Saponin	896.125	Afiyatullov SS, Kalinovsky AI, Antonov AS, Ponomarenko LP, Dmitrenok PS, Aminin DL, Krasokhin VB, Nosova V (2007) Isolation and structures of erylosides from the carribean Sponge Erylus goffrilleri. J Nat Prod 70:1871-1877	2007
MASD#465	eryloside F7	Erylus goffrilleri	Demospongiae	C44H74O14	Triterpenoid Saponin	827.062	Afiyatullov SS, Kalinovsky AI, Antonov AS, Ponomarenko LP, Dmitrenok PS, Aminin DL, Krasokhin VB, Nosova V (2007) Isolation and structures of erylosides from the carribean Sponge Erylus goffrilleri. J Nat Prod 70:1871-1877	2007
MASD#466	eryloside F8	Erylus goffrilleri	Demospongiae	C44H74O14	Steroidal Saponin	827.062	Antonov AS, Kalinovsky AI, Afiyatullov SS, Leshchenko EV, Dmitrenok PS, Yurchenko EA, Kalinin VI, Stonik VA (2017) Erylosides F8, V1-V3, and W-W2[space]- new triterpene oligoglycosides from the Carribean Sponge Erylus goffrilleri. Carbohydr Res 449:153-159	2017
MASD#467	eryloside G	Erylus nobilis	Demospongiae	C50H81NO17	Steroidal Saponin	968.188	Shin J (2001) New Triterpenoid Saponins from the Sponge Erylus nobilis. J Nat Prod 64:767-771	2001
MASD#468	eryloside H	Erylus nobilis	Demospongiae	C49H79NO16	Steroidal Saponin	938.162	Shin J (2001) New Triterpenoid Saponins from the Sponge Erylus nobilis. J Nat Prod 64:767-771	2001
MASD#469	eryloside I	Erylus nobilis	Demospongiae	C51H83NO17	Steroidal Saponin	982.215	Shin J (2001) New Triterpenoid Saponins from the Sponge Erylus nobilis. J Nat Prod 64:767-771	2001
MASD#470	eryloside J	Erylus nobilis	Demospongiae	C50H81NO16	Steroidal Saponin	952.189	Shin J (2001) New Triterpenoid Saponins from the Sponge Erylus nobilis. J Nat Prod 64:767-771	2001
MASD#471	eryloside K/L	Erylus lendenfeldi	Demospongiae	C40H64O12	Steroidal Saponin	736.94	Sandler JS, Forsburg SL, Faulkner DJ (2005) Bioactive steroidal glycosides from the marine sponge Erylus lendenfeldi. Tetrahedron 61:1199-1206	2005
MASD#472	eryloside M	Erylus formosus	Demospongiae	C47H76O16	Steroidal Saponin	897.109	Antonov AS, Kalinovsky AI, Stonik VA, Afiyatullov SS, Aminin DL, Dmitrenok PS, Mollo E, Cimino G (2007) Isolation and structures of erylosides from the carribean Sponge Erylus formosus. J Nat Prod 70:169-178	2007
MASD#473	eryloside N	Erylus formosus	Demospongiae	C46H74O16	Steroidal Saponin	883.082	Antonov AS, Kalinovsky AI, Stonik VA, Afiyatullov SS, Aminin DL, Dmitrenok PS, Mollo E, Cimino G (2007) Isolation and structures of erylosides from the carribean Sponge Erylus formosus. J Nat Prod 70:169-178	2007
MASD#474	eryloside O	Erylus formosus	Demospongiae	C54H87NO20	Steroidal Saponin	1070.28	Antonov AS, Kalinovsky AI, Stonik VA, Afiyatullov SS, Aminin DL, Dmitrenok PS, Mollo E, Cimino G (2007) Isolation and structures of erylosides from the carribean Sponge Erylus formosus. J Nat Prod 70:169-178	2007
MASD#475	eryloside P/T1/T3/T5	Erylus formosus	Demospongiae	C64H104O30	Steroidal Saponin	1353.51	Antonov AS, Kalinovsky AI, Stonik VA, Afiyatullov SS, Aminin DL, Dmitrenok PS, Mollo E, Cimino G (2007) Isolation and structures of erylosides from the carribean Sponge Erylus formosus. J Nat Prod 70:169-178	2007
MASD#476	eryloside Q/T2	Erylus formosus	Demospongiae	C63H102O30	Steroidal Saponin	1339.48	Antonov AS, Kalinovsky AI, Stonik VA, Afiyatullov SS, Aminin DL, Dmitrenok PS, Mollo E, Cimino G (2007) Isolation and structures of erylosides from the carribean Sponge Erylus formosus. J Nat Prod 70:169-178	2007
MASD#477	eryloside R	Erylus goffrilleri	Demospongiae	C38H64O9	Triterpenoid Saponin	664.921	Afiyatullov SS, Kalinovsky AI, Antonov AS, Ponomarenko LP, Dmitrenok PS, Aminin DL, Krasokhin VB, Nosova V (2007) Isolation and structures of erylosides from the carribean Sponge Erylus goffrilleri. J Nat Prod 70:1871-1877	2007
MASD#478	eryloside R1	Erylus formosus	Demospongiae	C47H76O17	Steroidal Saponin	913.108	Antonov AS, Kalinovsky AI, Dmitrenok PS, Kalinin VI, Stonik VA, Mollo E, Cimino G (2011) New triterpene oligoglycosides from the Caribbean Sponge Erylus formosus. Carbohydr Res 346:2182-2192	2011
MASD#479	eryloside S	Erylus goffrilleri	Demospongiae	C39H64O10	Triterpenoid Saponin	692.931	Afiyatullov SS, Kalinovsky AI, Antonov AS, Ponomarenko LP, Dmitrenok PS, Aminin DL, Krasokhin VB, Nosova V (2007) Isolation and structures of erylosides from the carribean Sponge Erylus goffrilleri. J Nat Prod 70:1871-1877	2007
MASD#480	eryloside T	Erylus goffrilleri	Demospongiae	C38H62O9	Triterpenoid Saponin	662.905	Afiyatullov SS, Kalinovsky AI, Antonov AS, Ponomarenko LP, Dmitrenok PS, Aminin DL, Krasokhin VB, Nosova V (2007) Isolation and structures of erylosides from the carribean Sponge Erylus goffrilleri. J Nat Prod 70:1871-1877	2007
MASD#481	eryloside T4/T6	Erylus formosus	Demospongiae	C65H106O31	Steroidal Saponin	1383.53	Antonov AS, Kalinovsky AI, Dmitrenok PS, Kalinin VI, Stonik VA, Mollo E, Cimino G (2011) New triterpene oligoglycosides from the Caribbean Sponge Erylus formosus. Carbohydr Res 346:2182-2192	2011
MASD#482	eryloside U	Erylus goffrilleri	Demospongiae	C38H62O10	Triterpenoid Saponin	678.904	Afiyatullov SS, Kalinovsky AI, Antonov AS, Ponomarenko LP, Dmitrenok PS, Aminin DL, Krasokhin VB, Nosova V (2007) Isolation and structures of erylosides from the carribean Sponge Erylus goffrilleri. J Nat Prod 70:1871-1877	2007
MASD#483	eryloside V	Erylus goffrilleri	Demospongiae	C48H80O17	Triterpenoid Saponin	929.151	Afiyatullov SS, Kalinovsky AI, Antonov AS, Ponomarenko LP, Dmitrenok PS, Aminin DL, Krasokhin VB, Nosova V (2007) Isolation and structures of erylosides from the carribean Sponge Erylus goffrilleri. J Nat Prod 70:1871-1877	2007
MASD#484	eryloside V1	Erylus goffrilleri	Demospongiae	C50H82O19	Steroidal Saponin	987.187	Antonov AS, Kalinovsky AI, Afiyatullov SS, Leshchenko EV, Dmitrenok PS, Yurchenko EA, Kalinin VI, Stonik VA (2017) Erylosides F8, V1-V3, and W-W2[space]- new triterpene oligoglycosides from the Carribean Sponge Erylus goffrilleri. Carbohydr Res 449:153-159	2017
MASD#485	eryloside V2	Erylus goffrilleri	Demospongiae	C52H85NO19	Steroidal Saponin	1028.24	Antonov AS, Kalinovsky AI, Afiyatullov SS, Leshchenko EV, Dmitrenok PS, Yurchenko EA, Kalinin VI, Stonik VA (2017) Erylosides F8, V1-V3, and W-W2[space]- new triterpene oligoglycosides from the Carribean Sponge Erylus goffrilleri. Carbohydr Res 449:153-159	2017
MASD#486	eryloside V3	Erylus goffrilleri	Demospongiae	C51H85NO18	Steroidal Saponin	1000.23	Antonov AS, Kalinovsky AI, Afiyatullov SS, Leshchenko EV, Dmitrenok PS, Yurchenko EA, Kalinin VI, Stonik VA (2017) Erylosides F8, V1-V3, and W-W2[space]- new triterpene oligoglycosides from the Carribean Sponge Erylus goffrilleri. Carbohydr Res 449:153-159	2017
MASD#487	eryloside W	Erylus goffrilleri	Demospongiae	C57H93NO23	Steroidal Saponin	1160.36	Antonov AS, Kalinovsky AI, Afiyatullov SS, Leshchenko EV, Dmitrenok PS, Yurchenko EA, Kalinin VI, Stonik VA (2017) Erylosides F8, V1-V3, and W-W2[space]- new triterpene oligoglycosides from the Carribean Sponge Erylus goffrilleri. Carbohydr Res 449:153-159	2017
MASD#488	eryloside W1/W2	Erylus goffrilleri	Demospongiae	C59H95NO24	Steroidal Saponin	1202.39	Antonov AS, Kalinovsky AI, Afiyatullov SS, Leshchenko EV, Dmitrenok PS, Yurchenko EA, Kalinin VI, Stonik VA (2017) Erylosides F8, V1-V3, and W-W2[space]- new triterpene oligoglycosides from the Carribean Sponge Erylus goffrilleri. Carbohydr Res 449:153-159	2017
MASD#489	evasterioside A	Evasterias retifera	Asteroidea	C33H55O12S	Steroidal Saponin	675.851	Levina EV, Kalinovskii AI, Andriyashchenko PV, Dmitrenok PS (2008) Evasteriosides A and B and other sulfated steroids from the Pacific starfish Evasterias retifera. Russ Chem Bull 57:2431-2436	2008
MASD#490	evasterioside B	Evasterias retifera	Asteroidea	C32H53O12S	Steroidal Saponin	661.824	Levina EV, Kalinovskii AI, Andriyashchenko PV, Dmitrenok PS (2008) Evasteriosides A and B and other sulfated steroids from the Pacific starfish Evasterias retifera. Russ Chem Bull 57:2431-2436	2008
MASD#491	evasterioside C	Evasterias retifera	Asteroidea	C31H51NaO12S	Steroidal Saponin	684.794	Levina EV, Kalinovsky AI, Dmitrenok PV (2009) Steroid compounds from two Pacific starfish of the genus Evasterias CA151:168377. Russ J Bioorg Chem 35:123-130	2009
MASD#492	evasterioside D	Evasterias retifera	Asteroidea	C33H58O10	Steroidal Saponin	614.817	Levina EV, Kalinovsky AI, Dmitrenok PV (2009) Steroid compounds from two Pacific starfish of the genus Evasterias CA151:168377. Russ J Bioorg Chem 35:123-130	2009
MASD#493	evasterioside E	Evasterias retifera	Asteroidea	C37H62O13	Steroidal Saponin	714.89	Levina EV, Kalinovsky AI, Dmitrenok PV (2009) Steroid compounds from two Pacific starfish of the genus Evasterias CA151:168377. Russ J Bioorg Chem 35:123-130	2009
MASD#494	fallaxoside B1	Cucumaria fallax	Holothuroidea	C59H90Na2O33S2	Steroidal Saponin	1451.44	Silchenko AS, Kalinovsky AI, Avilov SA, Dmitrenok PS, Kalinin VI, Berdyshev DV, Chingizova EA, Andryjaschenko PV, Minin KV, Stonik VA (2017) Fallaxosides B1 and D3 , triterpene glycosides with novel skeleton types of aglycones from the sea cucumber Cucumaria fallax. Tetrahedron 73:2335-2341	2017
MASD#495	fallaxoside C1	Cucumaria fallax	Holothuroidea	C53H80Na2O32S2	Steroidal Saponin	1353.3	Silchenko AS, Kalinovsky AI, Avilov SA, Andryjaschenko PV, Dmitrenok PS, Kalinin VI, Martyyas EA, Minin KV (2016) Fallaxosides C1, C2, D1 and D2, unusual oligosulfated triterpene glycosides from the sea cucumber Cucumaria fallax (Cucumariidae, Dendrochirotida, Holothurioidea) and taxonomic status of this animal. Nat Prod Commun 11:939-945	2016
MASD#496	fallaxoside C2	Cucumaria fallax	Holothuroidea	C53H82Na2O31S2	Steroidal Saponin	1339.31	Silchenko AS, Kalinovsky AI, Avilov SA, Andryjaschenko PV, Dmitrenok PS, Kalinin VI, Martyyas EA, Minin KV (2016) Fallaxosides C1, C2, D1 and D2, unusual oligosulfated triterpene glycosides from the sea cucumber Cucumaria fallax (Cucumariidae, Dendrochirotida, Holothurioidea) and taxonomic status of this animal. Nat Prod Commun 11:939-945	2016
MASD#497	fallaxoside D1	Cucumaria fallax	Holothuroidea	C53H79Na3O35S3	Steroidal Saponin	1455.34	Silchenko AS, Kalinovsky AI, Avilov SA, Andryjaschenko PV, Dmitrenok PS, Kalinin VI, Martyyas EA, Minin KV (2016) Fallaxosides C1, C2, D1 and D2, unusual oligosulfated triterpene glycosides from the sea cucumber Cucumaria fallax (Cucumariidae, Dendrochirotida, Holothurioidea) and taxonomic status of this animal. Nat Prod Commun 11:939-945	2016
MASD#498	fallaxoside D2	Cucumaria fallax	Holothuroidea	C53H81Na3O34S3	Steroidal Saponin	1441.35	Silchenko AS, Kalinovsky AI, Avilov SA, Andryjaschenko PV, Dmitrenok PS, Kalinin VI, Martyyas EA, Minin KV (2016) Fallaxosides C1, C2, D1 and D2, unusual oligosulfated triterpene glycosides from the sea cucumber Cucumaria fallax (Cucumariidae, Dendrochirotida, Holothurioidea) and taxonomic status of this animal. Nat Prod Commun 11:939-945	2016
MASD#499	fallaxoside D3/D4	Cucumaria fallax	Holothuroidea	C53H83Na3O35S3	Steroidal Saponin	1459.37	Silchenko AS, Kalinovsky AI, Avilov SA, Dmitrenok PS, Kalinin VI, Berdyshev DV, Chingizova EA, Andryjaschenko PV, Minin KV, Stonik VA (2017) Fallaxosides B1 and D3 , triterpene glycosides with novel skeleton types of aglycones from the sea cucumber Cucumaria fallax. Tetrahedron 73:2335-2341	2017
MASD#500	fallaxoside D5	Cucumaria fallax	Holothuroidea	C53H81Na3O35S3	Steroidal Saponin	1457.35	Silchenko A, Kalinovsky A, Avilov S, Andryjaschenko P, Dmitrenok P, Kalinin V, Chingizova E, Minin K, Stonik V (2016) Structures and biogenesis of fallaxosides D4, D5, D6 and D7, trisulfated non-holostane triterpene glycosides from the sea cucumber Cucumaria fallax. Molecules 21:939	2016
MASD#501	fallaxoside D6	Cucumaria fallax	Holothuroidea	C59H93Na3O35S3	Steroidal Saponin	1541.51	Silchenko A, Kalinovsky A, Avilov S, Andryjaschenko P, Dmitrenok P, Kalinin V, Chingizova E, Minin K, Stonik V (2016) Structures and biogenesis of fallaxosides D4, D5, D6 and D7, trisulfated non-holostane triterpene glycosides from the sea cucumber Cucumaria fallax. Molecules 21:939	2016
MASD#502	fallaxoside D7	Cucumaria fallax	Holothuroidea	C53H83Na3O34S3	Steroidal Saponin	1443.37	Silchenko A, Kalinovsky A, Avilov S, Andryjaschenko P, Dmitrenok P, Kalinin V, Chingizova E, Minin K, Stonik V (2016) Structures and biogenesis of fallaxosides D4, D5, D6 and D7, trisulfated non-holostane triterpene glycosides from the sea cucumber Cucumaria fallax. Molecules 21:939	2016
MASD#503	feroxoside A	Ectyoplasia ferox	Demospongiae	C53H88O22	Steroidal Saponin	1077.27	Campagnuolo C, Fattorusso E, Tagliatela-Scafati O (2001) Feroxosides A-B, two norlanostane tetraglycosides from the caribbean Sponge Ectyoplasia ferox. Tetrahedron 57:4049-4055	2001
MASD#504	feroxoside B	Ectyoplasia ferox	Demospongiae	C53H90O22	Steroidal Saponin	1079.28	Campagnuolo C, Fattorusso E, Tagliatela-Scafati O (2001) Feroxosides A-B, two norlanostane tetraglycosides from the caribbean Sponge Ectyoplasia ferox. Tetrahedron 57:4049-4055	2001
MASD#505	fisherioside A	Leptasterias fisheri	Asteroidea	C35H56NNaO13S	Steroidal Saponin	753.877	Kicha AA, Ivanchina NV, Malyarenko TV, Kalinovskii AI, Dmitrenok PS (2012) Fisherioside a, a new steroidal glycoside from the starfish Leptasterias fisheri. Chem Nat Compd 48:806-809	2012
MASD#506	Forbeside A(Versicoside A)	Asterias forbesi	Asteroidea	C62H101NaO33S	Steroidal Saponin	1443.51	FINDLAY JA, JASEJA M, BURNELL DJ, BRISSON J-R (1987) Major saponins from the starfish Asterias forbesi. Complete structures by nuclear magnetic resonance methods. canadian Journal of Chemistry 65:1384-1391	1987
MASD#507	Forbeside B (Glycoside B2; Ruberoside A)	Asterias forbesi	Asteroidea	C56H91NaO28S	Steroidal Saponin	1281.37	FINDLAY JA, JASEJA M, BURNELL DJ, BRISSON J-R (1987) Major saponins from the starfish Asterias forbesi. Complete structures by nuclear magnetic resonance methods. canadian Journal of Chemistry 65:1384-1391	1987
MASD#508	Forbeside C (Asterosaponin 1; Asteroside C; Ruberoside F)	Asterias forbesi	Asteroidea	C57H93NaO28S	Steroidal Saponin	1295.4	Findlay JA, Jaseja M, Brisson J (1987) Forbeside C, a saponin from Asterias forbesi. Complete structure by nuclear magnetic resonance methods. Canadian Journal of Chemistry 65:2605-2611	1987
MASD#509	Forbeside D	Asterias forbesi	Asteroidea	C62H101NaO31S	Steroidal Saponin	1411.52	Findlay JA, Zheng-Quan H, Sauriol F (1991) Forbeside D (C62H101O31SNa), a new saponin from Asterias forbesi. Complete structure by nuclear magnetic resonance (300 MHz) methods. Canadian Journal of Chemistry 69:1134-1140	1991
MASD#510	Forbeside E	Asterias forbesi	Asteroidea	C27H42Na2O13S2	Steroidal Saponin	698.727	FINDLAY JA, He Z-Q, JASEJA M (1989) Forbeside E: a novel sulfated sterol glycoside from Asterias forbesi. canadian Journal of Chemistry 67:2078-2080	1989
MASD#511	Forbeside F	Asterias forbesi	Asteroidea	C51H83NaO24S	Steroidal Saponin	1149.26	Findlay JA, He Z-Q, Blackwell B (1990) Minor saponins from the starfish Asterias forbesi. Canadian Journal of Chemistry 68:1215	1990
MASD#512	Forbeside G	Asterias forbesi	Asteroidea	C45H73NaO20S	Steroidal Saponin	1003.12	Findlay JA, He Z-Q, Blackwell B (1990) Minor saponins from the starfish Asterias forbesi. Canadian Journal of Chemistry 68:1215	1990
MASD#513	Forbeside H	Asterias forbesi	Asteroidea	C44H71NaO19S	Steroidal Saponin	973.09	Findlay JA, He Z-Q, Blackwell B (1990) Minor saponins from the starfish Asterias forbesi. Canadian Journal of Chemistry 68:1215	1990
MASD#514	Forbeside I	Asterias forbesi	Asteroidea	C34H60O10	Steroidal Saponin	628.844	Findlay JA, Zheng-Quan H (1991) Polyhydroxylated steroidal glycosides from the startfish Asterias forbesi. J Nat Prod 54:428-435	1991
MASD#515	Forbeside J	Asterias forbesi	Asteroidea	C39H68O14	Steroidal Saponin	760.959	Findlay JA, Zheng-Quan H (1991) Polyhydroxylated steroidal glycosides from the startfish Asterias forbesi. J Nat Prod 54:428-435	1991
MASD#516	Forbeside K	Asterias forbesi	Asteroidea	C39H66O14	Steroidal Saponin	758.943	Findlay JA, Zheng-Quan H (1991) Polyhydroxylated steroidal glycosides from the startfish Asterias forbesi. J Nat Prod 54:428-435	1991
MASD#517	Forbeside L	Asterias forbesi	Asteroidea	C35H60O10	Steroidal Saponin	640.855	Findlay JA, Zheng-Quan H (1991) Polyhydroxylated steroidal glycosides from the startfish Asterias forbesi. J Nat Prod 54:428-435	1991
MASD#518	forbesin	Asterias forbesi	Asteroidea	C32H61NaO13S	Steroid	722.884	Findlay JA (1990) Forbesin: a novel sulfated glycolipid from the starfish Asterias forbesi. J Nat Prod 53:1015-1018	1990
MASD#519	Formoside	Erylus formosus	Demospongiae	C52H84O21	Steroidal Saponin	1045.22	Jaspars M, Crews P (1994) A triterpene tetrasaccharide, formoside, from the Caribbean Choristida sponge Erylus formosus. Tetrahedron Lett 35:7501-7504	1994
MASD#520	Formoside B	Erylus formosus	Demospongiae	C57H95NO21	Steroidal Saponin	1130.37	Kubanek J, Pawlik JR, Eve TM, Fenical W (2000) Triterpene glycosides defend the Caribbean reef Sponge Erylus formosus from predatory fishes. Mar Ecol: Prog Ser 207:69-77	2000
MASD#521	frondecaside	Cucumaria frondosa	Holothuroidea	C58H92Na6O63S6	Triterpenoid Saponin	2141.62	Findlay JA, Yayli N, Radics L (1992) Novel sulfated oligosaccharides from the sea cucumber Cucumaria frondosa. J Nat Prod 55:93-101	1992
MASD#522	frondogenin	Cucumaria frondosa	Holothuroidea	C32H50O5	Triterpenoid Saponin	514.747	Findlay JH, Daljeet A (1984) Frondogenin; a new aglycone from the sea cucumber Cucumaria frondosa. J Nat Prod 47:320-324	1984
MASD#523	frondoside A	Cucumaria frondosa	Holothuroidea	C60H95NaO29S	Triterpenoid Saponin	1349.45	Avilov SA, Kalinin VI, Prozdova OA, Kalinovskii AI, Stonik VA, Gudimova EN (1993) Triterpene glycosides from the holothurian Cucumaria frondosa. CA123:251814. Khim Prir Soedin:260-263	1993
MASD#524	frondoside A1	Cucumaria frondosa	Holothuroidea	C55H87NaO25S	Triterpenoid Saponin	1217.33	Avilov SA, Kalinin VI, Prozdova OA, Kalinovskii AI, Stonik VA, Gudimova EN (1993) Triterpene glycosides from the holothurian Cucumaria frondosa. CA123:251814. Khim Prir Soedin:260-263	1993
MASD#525	frondoside B	Cucumaria frondosa	Holothuroidea	C59H92Na2O31S2	Triterpenoid Saponin	1421.46	Findlay JA, Yayli N, Radics L (1992) Novel sulfated oligosaccharides from the sea cucumber Cucumaria frondosa. J Nat Prod 55:93-101	1992
MASD#526	frondoside C	Cucumaria frondosa	Holothuroidea	C61H97Na3O35S3	Triterpenoid Saponin	1569.57	Avilov SA, Drozdova OA, Kalinin VI, Kalinovsky AI, Stonik VA, Gudimova EN, Riguera R (1998) Frondoside C, a new nonholostane triterpene glycoside from the sea cucumber Cucumaria frondosa: structure and cytotoxicity of its desulfated derivative. Can J Chem 76:137-141	1998
MASD#527	frondoside D	Cucumaria frondosa	Holothuroidea	C60H95NaO30S	Triterpenoid Saponin	1365.45	Yayli N, Findlay JA (1999) A triterpenoid saponin from Cucumaria frondosa. Phytochemistry 50:135-138	1999
MASD#528	frondoside E1/E2	Cucumaria frondosa	Holothuroidea	C60H94O23	Triterpenoid Saponin	1183.39	Yayli N (2001) Minor saponins from the sea cucumber Cucumaria frondosa. Indian J Chem, Sect B 40:399-404	2001
MASD#529	frondoside F	Cucumaria frondosa	Holothuroidea	C63H100Na2O32S2	Triterpenoid Saponin	1493.57	Yayli N (2001) Minor saponins from the sea cucumber Cucumaria frondosa. Indian J Chem, Sect B 40:399-404	2001
MASD#530	fuscaside A	Lethasterias fusca	Asteroidea	C37H63NaO16S	Steroidal Saponin	832.952	Ivanchina NV, Malyarenko TV, Kicha AA, Kalinovskii AI, Dmitrenok PS (2008) Polar steroidal compounds from the Far-Eastern starfish Lethasterias fusca. Russ Chem Bull 57:204-208	2008
MASD#531	fuscaside B	Lethasterias fusca	Asteroidea	C37H64O13	Steroidal Saponin	716.906	Ivanchina NV, Malyarenko TV, Kicha AA, Kalinovskii AI, Dmitrenok PS (2008) Polar steroidal compounds from the Far-Eastern starfish Lethasterias fusca. Russ Chem Bull 57:204-208	2008
MASD#532	Fuscocineroside A	Holothuria fuscocinerea	Holothuroidea	C56H87NaO28S	Triterpenoid Saponin	1277.34	Zhang SY, Yi YH, Tang HF (2006) Bioactive triterpene glycosides from the sea cucumber Holothuria fuscocinerea. J Nat Prod 69:1492-1495	2006
MASD#533	Fuscocineroside B	Holothuria fuscocinerea	Holothuroidea	C54H85NaO26S	Triterpenoid Saponin	1219.3	Zhang SY, Yi YH, Tang HF (2006) Bioactive triterpene glycosides from the sea cucumber Holothuria fuscocinerea. J Nat Prod 69:1492-1495	2006
MASD#534	Fuscocineroside C	Holothuria fuscocinerea	Holothuroidea	C54H85NaO26S	Triterpenoid Saponin	1219.3	Zhang SY, Yi YH, Tang HF (2006) Bioactive triterpene glycosides from the sea cucumber Holothuria fuscocinerea. J Nat Prod 69:1492-1495	2006
MASD#535	glacialoside A	Marthasterias glacialis	Asteroidea	C32H55NaO12S	Steroidal Saponin	700.837	Riccio R, Greco OS, Minale L (1988) Starfish saponins, Part 35. Two novel steroidalxyloside sulfates from the starfish Marthasterias glacialis. J Nat Prod 51:989-992	1988
MASD#536	glacialoside B	Marthasterias glacialis	Asteroidea	C32H55NaO13S	Steroidal Saponin	716.836	Riccio R, Greco OS, Minale L (1988) Starfish saponins, Part 35. Two novel steroidalxyloside sulfates from the starfish Marthasterias glacialis. J Nat Prod 51:989-992	1988
MASD#537	Glycoside B2	Asterias amurensis	Asteroidea	C56H92O28S	Steroidal Saponin	1245.38	Ikegami S, Okano K, Muragaki H (1979) Structure of glycoside B2, a steroidal saponin in the ovary of the starfish Asterias amurensis. Tetrahedron Lett:1769-1772	1979
MASD#538	gombaside A	Clathria gombawuiensis	Demospongiae	C30H45NaO11S	Steroidal Saponin	650.736	Woo J-K, Kim C-K, Ahn C-H, Oh D-C, Oh K-B, Shin J (2015) Additional sesterterpenes and a nortriterpene saponin from the Sponge Clathria gombawuiensis. J Nat Prod 78:218-224	2015
MASD#539	Goniopectenoside A	Goniopecten demonstrans	Asteroidea	C57H91NaO28S	Steroidal Saponin	1293.38	De Marino, S. Iorizzi, M. Zollo, F. Amsler, C. Greer, S. McClintock, J. (2000). Three New Asterosaponins from the Starfish Goniopecten demonstrans. Chemistry Europe. 1434(193). 4093-4098	2000
MASD#540	Goniopectenoside B	Goniopecten demonstrans	Asteroidea	C57H93NaO27S	Steroidal Saponin	1279.4	De Marino, S. Iorizzi, M. Zollo, F. Amsler, C. Greer, S. McClintock, J. (2000). Three New Asterosaponins from the Starfish Goniopecten demonstrans. Chemistry Europe. 1434(193). 4093-4098	2000
MASD#541	Goniopectenoside C	Goniopecten demonstrans	Asteroidea	C57H91NaO27S	Steroidal Saponin	1277.38	De Marino, S. Iorizzi, M. Zollo, F. Amsler, C. Greer, S. McClintock, J. (2000). Three New Asterosaponins from the Starfish Goniopecten demonstrans. Chemistry Europe. 1434(193). 4093-4098	2000
MASD#542	granulatoside A	Choriaster granulatus	Asteroidea	C38H66O14	Steroidal Saponin	746.932	Pizza C, Minale L, Laurent D (1985) Starfish saponins: XXVII. Steroidal glycosides from the starfish Choriaster granulatus. Gazz Chim Ital 115:585-589	1985
MASD#543	granulatoside B	Choriaster granulatus	Asteroidea	C38H66O12	Steroidal Saponin	714.934	Pizza C, Minale L, Laurent D (1985) Starfish saponins: XXVII. Steroidal glycosides from the starfish Choriaster granulatus. Gazz Chim Ital 115:585-589	1985
MASD#544	granulatoside C	Choriaster granulatus	Asteroidea	C40H66O12	Steroidal Saponin	738.956	Ivanchina NV, Malyarenko TV, Kicha AA, Kalinovsky AI, Dmitrenok PS, Stonik VA (2017) A new steroidal glycoside granulatoside C from the starfish Choriaster granulatus, unexpectedly combining structural features of polar steroids from several different marine invertebrate phyla. Nat Prod Commun 12:1585-1588	2017
MASD#545	granulatoside D	Choriaster granulatus	Asteroidea	C40H67NaO17S	Steroidal Saponin	889.016	Ivanchina NV, Kicha AA, Malyarenko TV, Ermolaeva SD, Yurchenko EA, Pislyagin EA, Van Minh C, Dmitrenok PS (2019) Granulatosides D, E and other polar steroid compounds from the starfish Choriaster granulatus. Their immunomodulatory activity and cytotoxicity. Nat Prod Res 33:2623-2630	2019
MASD#546	granulatoside E	Choriaster granulatus	Asteroidea	C35H62O10	Steroidal Saponin	642.871	Ivanchina NV, Kicha AA, Malyarenko TV, Ermolaeva SD, Yurchenko EA, Pislyagin EA, Van Minh C, Dmitrenok PS (2019) Granulatosides D, E and other polar steroid compounds from the starfish Choriaster granulatus. Their immunomodulatory activity and cytotoxicity. Nat Prod Res 33:2623-2630	2019
MASD#547	Griseaside A	Holothuria grisea selenka	Holothuroidea	C60H96O28	Triterpenoid Saponin	1265.4	Sun GQ, Li L, Yi YH, Yuan WH, Liu BS, Weng YY, Zhang SL, Sun P, Wang ZL (2008) Two new cytotoxic nonsulfated pentasaccharide holostane (=20-hydroxylanostan-18-oic acid gamma-lactone) glycosides from the sea cucumber Holothuria grisea. Helv Chim Acta 91:1453-1460	2008
MASD#548	halityloside A	Halityle regularis	Asteroidea	C40H70O15	Steroidal Saponin	790.985	Iorizzi M, Minale L, Riccio R, Debray M, Menou JL (1986) Starfish saponins; part 23. Steroidal glycosides from the starfish Halitye regularis. J Nat Prod 49:67-78	1986
MASD#549	halityloside A 6-O-sulfate	Nardoa tuberculata	Asteroidea	C40H69NaO18S	Steroidal Saponin	907.031	Bruno I, Minale L, Riccio R, Cariello L, Higa T, Tanaka J (1993) Starfish saponins, part 50. Steroidal glycosides from the Okinawan starfish Nardoa tuberculata. J Nat Prod 56:1057-1064	1993
MASD#550	halityloside B	Halityle regularis	Asteroidea	C40H70O14	Steroidal Saponin	774.986	Iorizzi M, Minale L, Riccio R, Debray M, Menou JL (1986) Starfish saponins; part 23. Steroidal glycosides from the starfish Halitye regularis. J Nat Prod 49:67-78	1986
MASD#551	halityloside D	Halityle regularis	Asteroidea	C39H68O14	Steroidal Saponin	760.959	Iorizzi M, Minale L, Riccio R, Debray M, Menou JL (1986) Starfish saponins; part 23. Steroidal glycosides from the starfish Halitye regularis. J Nat Prod 49:67-78	1986
MASD#552	halityloside E/F	Halityle regularis	Asteroidea	C39H68O13	Steroidal Saponin	744.96	Iorizzi M, Minale L, Riccio R, Debray M, Menou JL (1986) Starfish saponins; part 23. Steroidal glycosides from the starfish Halitye regularis. J Nat Prod 49:67-78	1986
MASD#553	halityloside H	Halityle regularis	Asteroidea	C41H72O15	Steroidal Saponin	805.012	Iorizzi M, Minale L, Riccio R, Debray M, Menou JL (1986) Starfish saponins; part 23. Steroidal glycosides from the starfish Halitye regularis. J Nat Prod 49:67-78	1986
MASD#554	halityloside H 6-O-sulfate	Halityle regularis	Asteroidea	C41H71NaO18S	Steroidal Saponin	921.058	Iorizzi M, Minale L, Riccio R, Debray M, Menou JL (1986) Starfish saponins; part 23. Steroidal glycosides from the starfish Halitye regularis. J Nat Prod 49:67-78	1986
MASD#555	halityloside I	Halityle regularis	Asteroidea	C39H65NaO17S	Steroidal Saponin	874.989	Iorizzi M, Minale L, Riccio R, Debray M, Menou JL (1986) Starfish saponins; part 23. Steroidal glycosides from the starfish Halitye regularis. J Nat Prod 49:67-78	1986
MASD#556	hapaioside	Cribrochalina olemda	Demospongiae	C28H36O8	Steroidal Saponin	500.588	Yeung BKS, Hamann MT, Scheuer PJ, Kelly-Borges M (1994) Hapaioside: a 19-norpregnane glycoside from the Sponge Cribrochalina olemda. Tetrahedron 50:12593-12598	1994
MASD#557	helianthoside	Heliaster helianthus	Asteroidea	C32H55NaO12S	Steroidal Saponin	700.837	Vazquez MJ, Quinoa E, Riguera R (1993) Helianthoside from Heliaster helianthus, an asterosaponin with a C3'-sulphated pyranose. Can J Chem 71:1147-1151	1993
MASD#558	henricioside H1	Henricia derjugini	Asteroidea	C34H60O10	Steroidal Saponin	628.844	Ivanchina NV, Kicha AA, Kalinovsky AI, Stonik VA (2004) Absolute configuration of side chains of polyhydroxylated steroidal compounds from the starfish Henricia derjugini. Russ Chem Bull 53:2639-2642	2004
MASD#559	henricioside H2	Henricia derjugini	Asteroidea	C35H58O10	Steroidal Saponin	638.839	Ivanchina NV, Kicha AA, Kalinovsky AI, Stonik VA (2004) Absolute configuration of side chains of polyhydroxylated steroidal compounds from the starfish Henricia derjugini. Russ Chem Bull 53:2639-2642	2004
MASD#560	henricioside H3	Henricia derjugini	Asteroidea	C35H60O10	Steroidal Saponin	640.855	Ivanchina NV, Kicha AA, Kalinovsky AI, Stonik VA (2004) Absolute configuration of side chains of polyhydroxylated steroidal compounds from the starfish Henricia derjugini. Russ Chem Bull 53:2639-2642	2004
MASD#561	hesperuside A	Craspidaster hesperus	Asteroidea	C41H68O14	Steroidal Saponin	784.981	Kang J-X, Kang Y-F, Han H (2016) Three new cytotoxic polyhydroxysteroidal glycosides from starfish Craspidaster hesperus. Mar Drugs 14:189	2016
MASD#562	hesperuside B	Craspidaster hesperus	Asteroidea	C41H70O14	Steroidal Saponin	786.997	Kang J-X, Kang Y-F, Han H (2016) Three new cytotoxic polyhydroxysteroidal glycosides from starfish Craspidaster hesperus. Mar Drugs 14:189	2016
MASD#563	hesperuside C	Craspidaster hesperus	Asteroidea	C42H70O14	Steroidal Saponin	799.008	Kang J-X, Kang Y-F, Han H (2016) Three new cytotoxic polyhydroxysteroidal glycosides from starfish Craspidaster hesperus. Mar Drugs 14:189	2016
MASD#564	Hexaol	Henricia derjugini	Asteroidea	C27H48O6	Steroid	468.675	Ivanchina NV, Kicha AA, Kalinovsky AI, Stonik VA (2004) Absolute configuration of side chains of polyhydroxylated steroidal compounds from the starfish Henricia derjugini. Russ Chem Bull 53:2639-2642	2004
MASD#565	Hillaside A	Holothuria hilla Lesson	Holothuroidea	C35H52O8	Triterpenoid Saponin	600.793	Wu J (2007) Hillasides A and B, two new cytotoxic triterpene glycosides from the sea cucumber Holothuria hilla Lesson. J Asian Nat Prod Res 9:609-615	2007
MASD#566	Hillaside B	Holothuria hilla Lesson	Holothuroidea	C37H58O12	Triterpenoid Saponin	694.859	Wu J (2007) Hillasides A and B, two new cytotoxic triterpene glycosides from the sea cucumber Holothuria hilla Lesson. J Asian Nat Prod Res 9:609-615	2007
MASD#567	Hillaside C	Holothuria hilla Lesson	Holothuroidea	C40H63NaO17S	Triterpenoid Saponin	884.984	Wu J, Yi YH, Tang HF, Zou ZR, Wu HM (2006) Structure and cytotoxicity of a new lanostane-type triterpene glycoside from the sea cucumber Holothuria hilla. Chem Biodivers 3:1249-1254	2006
MASD#568	Hippasterioside A/C	Hippasteria kurilensis	Asteroidea	C62H101NaO31S	Steroidal Saponin	1411.52	Kicha AA, Kalinovsky AI, Ivanchina NV, Malyarenko TV, Dmitrenok PS, Ermakova SP, Stonik VA (2011) Four New Asterosaponins, Hippasteriosides A-D, from the Far Eastern Starfish Hippasteria kurilensis. Chem Biodivers 8:166-175	2011
MASD#569	Hippasterioside B	Hippasteria kurilensis	Asteroidea	C61H99NaO31S	Steroidal Saponin	1397.49	Kicha AA, Kalinovsky AI, Ivanchina NV, Malyarenko TV, Dmitrenok PS, Ermakova SP, Stonik VA (2011) Four New Asterosaponins, Hippasteriosides A-D, from the Far Eastern Starfish Hippasteria kurilensis. Chem Biodivers 8:166-175	2011
MASD#570	Hippasterioside D	Hippasteria kurilensis	Asteroidea	C60H97NaO31S	Steroidal Saponin	1383.46	Kicha AA, Kalinovsky AI, Ivanchina NV, Malyarenko TV, Dmitrenok PS, Ermakova SP, Stonik VA (2011) Four New Asterosaponins, Hippasteriosides A-D, from the Far Eastern Starfish Hippasteria kurilensis. Chem Biodivers 8:166-175	2011
MASD#571	Holothurin A1	Holothuria scabra	Holothuroidea	C54H87NaO27S	Triterpenoid Saponin	1237.32	Oleinikova GK, Kuznetsova TA, Ivanova NS, Kalinovskii AI, Rovnykh NV, Elyakov GB (1982) Glycosides of marine invertebrates. XV. New triterpene glycoside holothurin A1 from Caribbean sea cucmbers, Holothuriidae. Khim Prir Soedin:464-469	1982
MASD#572	Holothurin A3	Holothuria scabra	Holothuroidea	C54H85NaO28S	Triterpenoid Saponin	1251.3	Dang NH (2007) Two new triterpene glycosides from the vietnamese sea cucumber Holothuria scabra. Arch Pharm Res 30:1387-1391	2007
MASD#573	Holothurin A4	Holothuria scabra	Holothuroidea	C54H87NaO27S	Triterpenoid Saponin	1237.32	Dang NH (2007) Two new triterpene glycosides from the vietnamese sea cucumber Holothuria scabra. Arch Pharm Res 30:1387-1391	2007
MASD#574	Holothurin A5	Holothuria atra	Holothuroidea	C54H83O28S	Triterpenoid Saponin	1212.29	Grauso L, Yegdaneh A, Sharifi M, Mangoni A, Zolfaghari B, Lanzotti V (2019) Molecular networking-based analysis of cytotoxic saponins from sea cucumber Holothuria atra. Mar Drugs 17:86	2019
MASD#575	Holothurin B	Holothuria leucospilota	Holothuroidea	C41H63NaO17S	Triterpenoid Saponin	896.995	Kitagawa I, Nishino T, Kobayashi M, Matsuno T, Akutsu H, Kyogoku Y (1981) Marine natural products VII: Bioactive triterpene-oligoglycosides from the sea cucumber Holothuria leucospilota; structure of holothurin B. Chem Pharm Bull 29:1942-1950	1981
MASD#576	Holothurin B2	Holothuria polii	Holothuroidea	C41H65NaO17S	Triterpenoid Saponin	899.011	Silchenko AS, Stonik VA, Avilov SA, Kalinin VI, Kalinovsky AI, Zaharenko AM, Simrnov AV, Mollo E, Cimino G (2005) Holothurins B2, B3, and B4, new triterpene glycosides from Mediterranean sea cucumbers of the genus Holothuria. J Nat Prod 68:564-567	2005
MASD#577	Holothurin B3	Holothuria polii	Holothuroidea	C41H63NaO16S	Triterpenoid Saponin	880.996	Silchenko AS, Stonik VA, Avilov SA, Kalinin VI, Kalinovsky AI, Zaharenko AM, Simrnov AV, Mollo E, Cimino G (2005) Holothurins B2, B3, and B4, new triterpene glycosides from Mediterranean sea cucumbers of the genus Holothuria. J Nat Prod 68:564-567	2005
MASD#578	Holothurin B4	Holothuria polii	Holothuroidea	C41H63NaO17S	Triterpenoid Saponin	896.995	Silchenko AS, Stonik VA, Avilov SA, Kalinin VI, Kalinovsky AI, Zaharenko AM, Simrnov AV, Mollo E, Cimino G (2005) Holothurins B2, B3, and B4, new triterpene glycosides from Mediterranean sea cucumbers of the genus Holothuria. J Nat Prod 68:564-567	2005
MASD#579	Holothurin D	Holothuria lessoni	Holothuroidea	C54H85NaO28S	Triterpenoid Saponin	1251.3	Bahrami Y, Zhang W, Chataway T, Franco C (2014) Structural elucidation of novel saponins in the sea cucumber Holothuria lessoni. Mar Drugs 12:4439-4473	2014
MASD#580	Holothurin E	Holothuria lessoni	Holothuroidea	C53H83NaO27S	Triterpenoid Saponin	1221.28	Bahrami Y, Zhang W, Chataway T, Franco C (2014) Structural elucidation of novel saponins in the sea cucumber Holothuria lessoni. Mar Drugs 12:4439-4473	2014
MASD#581	Holothurinoside A/A1	Holothuria forskalii	Holothuroidea	C60H96O29	Triterpenoid Saponin	1281.4	Rodriguez J, Castro R, Riguera R (1991) Holothurinosides: new antitumour non sulphated triterpenoid glycosides from the sea cucumber Holothuria forskalii. Tetrahedron 47:4753-4762	1991
MASD#582	Holothurinoside B	Holothuria forskalii	Holothuroidea	C62H98O30	Triterpenoid Saponin	1323.44	Rodriguez J, Castro R, Riguera R (1991) Holothurinosides: new antitumour non sulphated triterpenoid glycosides from the sea cucumber Holothuria forskalii. Tetrahedron 47:4753-4762	1991
MASD#583	Holothurinoside C/C1	Holothuria forskalii	Holothuroidea	C54H86O23	Triterpenoid Saponin	1103.26	Rodriguez J, Castro R, Riguera R (1991) Holothurinosides: new antitumour non sulphated triterpenoid glycosides from the sea cucumber Holothuria forskalii. Tetrahedron 47:4753-4762	1991
MASD#584	Holothurinoside D	Holothuria forskalii	Holothuroidea	C41H64O13	Triterpenoid Saponin	764.95	Rodriguez J, Castro R, Riguera R (1991) Holothurinosides: new antitumour non sulphated triterpenoid glycosides from the sea cucumber Holothuria forskalii. Tetrahedron 47:4753-4762	1991
MASD#585	Holothurinoside X	Holothuria lessoni	Holothuroidea	C53H84O24	Triterpenoid Saponin	1105.23	Bahrami Y, Zhang W, Chataway T, Franco C (2014) Structural elucidation of novel saponins in the sea cucumber Holothuria lessoni. Mar Drugs 12:4439-4473	2014
MASD#586	Holothurinoside Y	Holothuria lessoni	Holothuroidea	C54H88O23	Triterpenoid Saponin	1105.28	Bahrami Y, Zhang W, Chataway T, Franco C (2014) Structural elucidation of novel saponins in the sea cucumber Holothuria lessoni. Mar Drugs 12:4439-4473	2014
MASD#587	Holothurinoside Z	Holothuria lessoni	Holothuroidea	C54H88O24	Triterpenoid Saponin	1121.27	Bahrami Y, Zhang W, Chataway T, Franco C (2014) Structural elucidation of novel saponins in the sea cucumber Holothuria lessoni. Mar Drugs 12:4439-4473	2014
MASD#588	holotoxin A	Stichopus japonicus	Holothuroidea	C67H106O32	Triterpenoid Saponin	1423.55	Kitagawa I, Yamanaka H, Kobayashi M, Nishino T, Yosioka I, Sugawara T (1978) Revised structures of holotoxins A & B, two antifungal oligoglycosides from the sea cucumber Stichopus japonicus Selenka. Chem Pharm Bull 26:3722-3731	1978
MASD#589	holotoxin A1	Stichopus japonicus	Holothuroidea	C65H102O31	Triterpenoid Saponin	1379.5	Maltsev II, Stonik VA, Kalinovsky AI, Elyakov GB (1984) Triterpene glycosides from sea cucumber Stichopus japonicus Selenka. Comp Biochem Physiol 78:421-426	1984
MASD#590	holotoxin A4	Stichopus japonicus	Holothuroidea	C30H46O5	Triterpegenin	486.693	Kitagawa I, Sugawara T, Yosioka I, Kuriyama K (1975) Structure of stichopogenin A4, the genuine aglycone of holotoxin A isolated from Stichopus japonicus Selenka. Tetrahedron Lett:963-966	1975
MASD#591	holotoxin B	Stichopus japonicus	Holothuroidea	C66H104O32	Triterpenoid Saponin	1409.53	Kitagawa I, Yamanaka H, Kobayashi M, Nishino T, Yosioka I, Sugawara T (1978) Revised structures of holotoxins A & B, two antifungal oligoglycosides from the sea cucumber Stichopus japonicus Selenka. Chem Pharm Bull 26:3722-3731	1978
MASD#592	holotoxin B1	Stichopus japonicus	Holothuroidea	C66H104O32	Triterpenoid Saponin	1409.53	Maltsev II, Stonik VA, Kalinovsky AI, Elyakov GB (1984) Triterpene glycosides from sea cucumber Stichopus japonicus Selenka. Comp Biochem Physiol 78:421-426	1984
MASD#593	holotoxin D	Apostichopus japonicus	Holothuroidea	C66H104O32	Triterpenoid Saponin	1409.53	Wang ZL, Zhang HW, Yuan WH, Gong W, Tang H, Liu BS, Krohn K, Li L, Yi YH, Zhang W (2012) Antifungal nortriterpene and triterpene glycosides from the sea cucumber Apostichopus japonicus Selenka. Food Chem 132:295-300	2012
MASD#594	holotoxin D1	Apostichopus japonicus	Holothuroidea	C65H102O32	Triterpenoid Saponin	1395.5	Wang ZL, Gong W, Sun GQ, Tang H, Liu BS, Li L, Yi YH, Zhang W (2012) New Holostan-type Triterpene Glycosides from the Sea Cucumber Apostichopus japonicus. Nat Prod Commun 7:1431-1434	2012
MASD#595	holotoxin E	Apostichopus japonicus	Holothuroidea	C65H102O31	Triterpenoid Saponin	1379.5	Wang ZL, Zhang HW, Yuan WH, Gong W, Tang H, Liu BS, Krohn K, Li L, Yi YH, Zhang W (2012) Antifungal nortriterpene and triterpene glycosides from the sea cucumber Apostichopus japonicus Selenka. Food Chem 132:295-300	2012
MASD#596	holotoxin F	Apostichopus japonicus	Holothuroidea	C59H96O25	Triterpenoid Saponin	1205.39	Wang ZL, Zhang HW, Yuan WH, Gong W, Tang H, Liu BS, Krohn K, Li L, Yi YH, Zhang W (2012) Antifungal nortriterpene and triterpene glycosides from the sea cucumber Apostichopus japonicus Selenka. Food Chem 132:295-300	2012
MASD#597	holotoxin G	Apostichopus japonicus	Holothuroidea	C58H94O25	Triterpenoid Saponin	1191.36	Wang ZL, Zhang HW, Yuan WH, Gong W, Tang H, Liu BS, Krohn K, Li L, Yi YH, Zhang W (2012) Antifungal nortriterpene and triterpene glycosides from the sea cucumber Apostichopus japonicus Selenka. Food Chem 132:295-300	2012
MASD#598	hylodoside A	Leptasterias hylodes reticulata	Asteroidea	C57H91NaO28S	Steroidal Saponin	1293.38	Levina EV, Kalinovsky AI, Dmitrenok PS, Martyyas EA, Stonik VA (2010) Two New Steroidal Saponins, Hylodoside A and Novaeguinoside Y, from the Starfish Leptasterias hylodes reticulata and Culcita novaeguineae (Juvenile). Nat Prod Commun 5:1737-1742	2010
MASD#599	imbricatoside A	Dermasterias imbricata	Asteroidea	C41H71NaO18S	Steroidal Saponin	921.058	Bruno I, Minale L, Riccio R (1990) Starfish saponins, Part 43. Structures of two new sulfated steroidal fucofuranosides (imbricatosides A and B) and six new polyhydroxysteroids from the starfish. J Nat Prod 53:366-374	1990
MASD#600	imbricatoside B	Dermasterias imbricata	Asteroidea	C41H71NaO17S	Steroidal Saponin	905.059	Bruno I, Minale L, Riccio R (1990) Starfish saponins, Part 43. Structures of two new sulfated steroidal fucofuranosides (imbricatosides A and B) and six new polyhydroxysteroids from the starfish. J Nat Prod 53:366-374	1990
MASD#601	Impatienside A	Holothuria impatiens	Holothuroidea	C67H108O32	Triterpenoid Saponin	1425.57	Sun P, Liu BS, Yi YH, Li L, Gui M, Tang HF, Zhang DZ, Zhang SL (2007) A new cytotoxic lanostane-type triterpene glycoside from the sea cucumber Holothuria impatiens. Chem Biodivers 4:450-457	2007
MASD#602	Impatienside B	Holothuria (Microthele) axiloga	Holothuroidea	C60H96O27	Triterpenoid Saponin	1249.4	Yuan, W. Yi, Y. Tang, H. , ….... Zhang, W. Li, L. Sun, P. (2008). Antifungal Triterpene Glycosides from the Sea Cucumber Bohadschia marmorata. Planta Medica. 75(1). 168-173	2008
MASD#603	indicoside A	Astropecten indicus	Asteroidea	C35H62O12	Steroidal Saponin	674.869	Riccio R, Minale L, Bano S, Ahmad VU (1987) Starfish saponins Part 32. Structure of a novel steroidal 5-O-methyl galactofuranoside from the starfish Astropecten indicus. Tetrahedron Lett 28:2291-2294	1987
MASD#604	Intercedenside A	Mensamaria intercedens	Holothuroidea	C55H83NaO25S	Triterpenoid Saponin	1221.47	Zou, Z. Yi, Y. Wu, H. Wu, J. Liaw, C. Lee, K. (2003). Intercedensides A-C, Three New Cytotoxic Triterpene Glycosides from Sea Cucumber Mensamaria intercedens Lampert. Journal of Natural Products. 66(1). 1055-1060	2003
MASD#605	Intercedenside B	Mensamaria intercedens	Holothuroidea	C55H84NaO28S2	Triterpenoid Saponin	1325.24	Zou, Z. Yi, Y. Wu, H. Wu, J. Liaw, C. Lee, K. (2003). Intercedensides A-C, Three New Cytotoxic Triterpene Glycosides from Sea Cucumber Mensamaria intercedens Lampert. Journal of Natural Products. 66(1). 1055-1060	2003
MASD#606	Intercedenside C	Mensamaria intercedens	Holothuroidea	C55H83NaO27S	Triterpenoid Saponin	1253.46	Zou, Z. Yi, Y. Wu, H. Wu, J. Liaw, C. Lee, K. (2003). Intercedensides A-C, Three New Cytotoxic Triterpene Glycosides from Sea Cucumber Mensamaria intercedens Lampert. Journal of Natural Products. 66(8). 1055-1060	2003
MASD#607	isokoreoside A	Cucumaria conicospermium	Holothuroidea	C53H83Na3O33S3	Triterpenoid Saponin	1427.37	Avilov SA, Antonov AS, Silchenko AS, Kalinin VI, Kalinovsky AI, Dmitrenok PS, Stonik VA, Riguera R (2003) Triterpene glycosides from the Far Eastern sea cucumber Cucumaria conicospermium. Journal of Natural Products 66:910-916	2003
MASD#608	isopropylidenedioxy-5-cholestane-Hexanol	Asterina pectinifera	Asteroidea	C30H52O8	Steroid	540.738	Zhang L, Fan X, Shi J (2005) A novel polyhydroxyl sterol from Asterina pectinifera. J Asian Nat Prod Res 7:25-29	2005
MASD#609	koreoside A	Cucumaria koraiensis	Holothuroidea	C53H86O33S3	Steroidal Saponin	1347.42	Avilov SA, Kalinovsky AI, Kalinin VI, Stonik VA, Riguera R, Jimenez C (1997) Koreoside A, a new nonholostane triterpene glycoside from the sea cucumber Cucumaria koraiensis. Journal of Natural Products 60:808-810	1997
MASD#610	kurilensoside E	Hippasteria kurilensis	Asteroidea	C33H58O10	Steroidal Saponin	614.817	Kicha AA, Ivanchina NV, Kalinovsky AI, Dmitrenok PS, Stonik VA (2009) Steroidal monoglycosides from the Far Eastern starfish Hippasteria kurilensis and hypothetic pathways of polyhydroxysteroid biosynthesis in starfish. Steroids 74:238-244	2009
MASD#611	kurilensoside F	Hippasteria kurilensis	Asteroidea	C33H58O11	Steroidal Saponin	630.816	Kicha AA, Ivanchina NV, Kalinovsky AI, Dmitrenok PS, Stonik VA (2009) Steroidal monoglycosides from the Far Eastern starfish Hippasteria kurilensis and hypothetic pathways of polyhydroxysteroid biosynthesis in starfish. Steroids 74:238-244	2009
MASD#612	kurilensoside G	Hippasteria kurilensis	Asteroidea	C32H54O10	Steroidal Saponin	598.774	Kicha AA, Ivanchina NV, Kalinovsky AI, Dmitrenok PS, Stonik VA (2009) Steroidal monoglycosides from the Far Eastern starfish Hippasteria kurilensis and hypothetic pathways of polyhydroxysteroid biosynthesis in starfish. Steroids 74:238-244	2009
MASD#613	kurilensoside H	Hippasteria kurilensis	Asteroidea	C32H54O11	Steroidal Saponin	614.773	Kicha AA, Ivanchina NV, Kalinovsky AI, Dmitrenok PS, Stonik VA (2009) Steroidal monoglycosides from the Far Eastern starfish Hippasteria kurilensis and hypothetic pathways of polyhydroxysteroid biosynthesis in starfish. Steroids 74:238-244	2009
MASD#614	kurilensoside I	Hippasteria kurilensis	Asteroidea	C44H74O19	Steroidal Saponin	907.057	Kicha, A. Ivanchina, N. Kalinovsky, A. Dmitrenok, P. Smirnov, A. (2009). Two New Steroid Glycosides from the Far East Starfish Hippasteria kurilensis. Russian Journal of Bioorganic Chemistry. 35(4). 504-509	2009
MASD#615	kurilensoside J	Hippasteria kurilensis	Asteroidea	C38H66O13	Steroidal Saponin	730.933	Kicha, A. Ivanchina, N. Kalinovsky, A. Dmitrenok, P. Smirnov, A. (2009). Two New Steroid Glycosides from the Far East Starfish Hippasteria kurilensis. Russian Journal of Bioorganic Chemistry. 35(4). 504-509	2009
MASD#616	kuriloside A1	Thyonidium kurilensis	Holothuroidea	C58H93NaO31S	Steroidal Saponin	1340.53	Silchenko, A. Kalinovsky, A. Avilov, S. , ….... Dmitrenok, P. Chingizova, E. Kalinin, V. (2020). Kurilosides A1, A2, C1, D, E and F—triterpene glycosides from the Far Eastern Sea cucumber Thyonidium (= Duasmodactyla) kurilensis (Levin): structures with unusual non-holostane aglycones and cytotoxicities. Marine Drugs. 18(1). 551-	2020
MASD#617	kuriloside A2	Thyonidium kurilensis	Holothuroidea	C54H85NaO28S	Steroidal Saponin	1236.48	Silchenko, A. Kalinovsky, A. Avilov, S. , ….... Dmitrenok, P. Chingizova, E. Kalinin, V. (2020). Kurilosides A1, A2, C1, D, E and F—triterpene glycosides from the Far Eastern Sea cucumber Thyonidium (= Duasmodactyla) kurilensis (Levin): structures with unusual non-holostane aglycones and cytotoxicities. Marine Drugs. 18(1). 551-	2020
MASD#618	kuriloside A3	Thyonidium kurilensis	Holothuroidea	C54H87NaO29S	Steroidal Saponin	1254.5	Silchenko, A. Kalinovsky, A. Avilov, S. , ….... Dmitrenok, P. Chingizova, E. Kalinin, V. (2021). Triterpene glycosides from the Far Eastern sea cucumber Thyonidium (=Duasmodactyla) kurilensis (Levin): the structures, cytotoxicities, and biogenesis of kurilosides A3, D1, G, H, I, I1, J, K, and K1. Marine Drugs. 19(1). 187-	2021
MASD#619	kuriloside C1	Thyonidium kurilensis	Holothuroidea	C52H83NaO26S	Steroidal Saponin	1178.48	Silchenko, A. Kalinovsky, A. Avilov, S. , ….... Dmitrenok, P. Chingizova, E. Kalinin, V. (2020). Kurilosides A1, A2, C1, D, E and F—triterpene glycosides from the Far Eastern Sea cucumber Thyonidium (= Duasmodactyla) kurilensis (Levin): structures with unusual non-holostane aglycones and cytotoxicities. Marine Drugs. 18(1). 551-	2020
MASD#620	kuriloside D	Thyonidium kurilensis	Holothuroidea	C66H105NaO35S	Steroidal Saponin	1512.61	Silchenko, A. Kalinovsky, A. Avilov, S. , ….... Dmitrenok, P. Chingizova, E. Kalinin, V. (2020). Kurilosides A1, A2, C1, D, E and F—triterpene glycosides from the Far Eastern Sea cucumber Thyonidium (= Duasmodactyla) kurilensis (Levin): structures with unusual non-holostane aglycones and cytotoxicities. Marine Drugs. 18(1). 551-	2020
MASD#621	kuriloside D1	Thyonidium kurilensis	Holothuroidea	C66H107NaO36S	Steroidal Saponin	1530.62	Silchenko, A. Kalinovsky, A. Avilov, S. , ….... Dmitrenok, P. Chingizova, E. Kalinin, V. (2021). Triterpene glycosides from the Far Eastern sea cucumber Thyonidium (=Duasmodactyla) kurilensis (Levin): the structures, cytotoxicities, and biogenesis of kurilosides A3, D1, G, H, I, I1, J, K, and K1. Marine Drugs. 19(1). 187-	2021
MASD#622	kuriloside E	Thyonidium kurilensis	Holothuroidea	C54H87NaO29S	Steroidal Saponin	1254.5	Silchenko, A. Kalinovsky, A. Avilov, S. , ….... Dmitrenok, P. Chingizova, E. Kalinin, V. (2020). Kurilosides A1, A2, C1, D, E and F—triterpene glycosides from the Far Eastern Sea cucumber Thyonidium (= Duasmodactyla) kurilensis (Levin): structures with unusual non-holostane aglycones and cytotoxicities. Marine Drugs. 18(1). 551-	2020
MASD#623	kuriloside F	Thyonidium kurilensis	Holothuroidea	C60H97NaO34S	Steroidal Saponin	1416.55	Silchenko, A. Kalinovsky, A. Avilov, S. , ….... Dmitrenok, P. Chingizova, E. Kalinin, V. (2020). Kurilosides A1, A2, C1, D, E and F—triterpene glycosides from the Far Eastern Sea cucumber Thyonidium (= Duasmodactyla) kurilensis (Levin): structures with unusual non-holostane aglycones and cytotoxicities. Marine Drugs. 18(1). 551-	2020
MASD#624	kuriloside G	Thyonidium kurilensis	Holothuroidea	C61H98Na2O37S2	Steroidal Saponin	1532.5	Silchenko, A. Kalinovsky, A. Avilov, S. , ….... Dmitrenok, P. Chingizova, E. Kalinin, V. (2021). Triterpene glycosides from the Far Eastern sea cucumber Thyonidium (=Duasmodactyla) kurilensis (Levin): the structures, cytotoxicities, and biogenesis of kurilosides A3, D1, G, H, I, I1, J, K, and K1. Marine Drugs. 19(1). 187-	2021
MASD#625	kuriloside H	Thyonidium kurilensis	Holothuroidea	C64H101Na3O42S3	Steroidal Saponin	1706.46	Silchenko, A. Kalinovsky, A. Avilov, S. , ….... Dmitrenok, P. Chingizova, E. Kalinin, V. (2021). Triterpene glycosides from the Far Eastern sea cucumber Thyonidium (=Duasmodactyla) kurilensis (Levin): the structures, cytotoxicities, and biogenesis of kurilosides A3, D1, G, H, I, I1, J, K, and K1. Marine Drugs. 19(1). 187-	2021
MASD#626	kuriloside I	Thyonidium kurilensis	Holothuroidea	C54H87Na3O35S3	Steroidal Saponin	1460.39	Silchenko, A. Kalinovsky, A. Avilov, S. , ….... Dmitrenok, P. Chingizova, E. Kalinin, V. (2021). Triterpene glycosides from the Far Eastern sea cucumber Thyonidium (=Duasmodactyla) kurilensis (Levin): the structures, cytotoxicities, and biogenesis of kurilosides A3, D1, G, H, I, I1, J, K, and K1. Marine Drugs. 19(1). 187-	2021
MASD#627	kuriloside I1	Thyonidium kurilensis	Holothuroidea	C58H91Na3O37S3	Steroidal Saponin	1544.41	Silchenko, A. Kalinovsky, A. Avilov, S. , ….... Dmitrenok, P. Chingizova, E. Kalinin, V. (2021). Triterpene glycosides from the Far Eastern sea cucumber Thyonidium (=Duasmodactyla) kurilensis (Levin): the structures, cytotoxicities, and biogenesis of kurilosides A3, D1, G, H, I, I1, J, K, and K1. Marine Drugs. 19(1). 187-	2021
MASD#628	kuriloside J/K1	Thyonidium kurilensis	Holothuroidea	C56H90Na2O33S2	Steroidal Saponin	1400.46	Silchenko, A. Kalinovsky, A. Avilov, S. , ….... Dmitrenok, P. Chingizova, E. Kalinin, V. (2021). Triterpene glycosides from the Far Eastern sea cucumber Thyonidium (=Duasmodactyla) kurilensis (Levin): the structures, cytotoxicities, and biogenesis of kurilosides A3, D1, G, H, I, I1, J, K, and K1. Marine Drugs. 19(1). 187-	2021
MASD#629	kuriloside K	Thyonidium kurilensis	Holothuroidea	C54H88Na2O32S2	Steroidal Saponin	1358.45	Silchenko, A. Kalinovsky, A. Avilov, S. , ….... Dmitrenok, P. Chingizova, E. Kalinin, V. (2021). Triterpene glycosides from the Far Eastern sea cucumber Thyonidium (=Duasmodactyla) kurilensis (Levin): the structures, cytotoxicities, and biogenesis of kurilosides A3, D1, G, H, I, I1, J, K, and K1. Marine Drugs. 19(1). 187-	2021
MASD#630	laevigatoside	Linckia laevigata	Asteroidea	C56H91NaO27S	Steroidal Saponin	1265.37	Riccio R, Greco OS, Minale L (1985) Starfish saponins;part 18.Steriodal glycoside sulfates from starfish Linckia laevigata. J Nat Prod 48:97-101	1985
MASD#631	laeviusculoside A	Henricia laeviuscola	Asteroid	C38H62NaO15S	Steroidal Saponin	812.949	Ivanchina NV, Kicha AA, Kalinovsky AI, Dmitrenok PS, Dmitrenok AS, Chaikina EL, Stonik VA, Gavagnin M (2006) Polar steroidal compounds from the Far Eastern starfish Henricia laeviuscola. J Nat Prod 69:224-228	2006
MASD#632	laeviusculoside G	Henricia laeviuscola	Asteroid	C39H68O14	Steroidal Saponin	760.959	Ivanchina NV, Kicha AA, Kalinovsky AI, Dmitrenok PS, Dmitrenok AS, Chaikina EL, Stonik VA, Gavagnin M (2006) Polar steroidal compounds from the Far Eastern starfish Henricia laeviuscola. J Nat Prod 69:224-228	2006
MASD#633	laeviusculoside J	Henricia laeviuscola	Asteroid	C34H56O10	Steroidal Saponin	624.812	Ivanchina NV, Kicha AA, Kalinovsky AI, Dmitrenok PS, Dmitrenok AS, Chaikina EL, Stonik VA, Gavagnin M (2006) Polar steroidal compounds from the Far Eastern starfish Henricia laeviuscola. J Nat Prod 69:224-228	2006
MASD#634	Lanosterol	Erylus formosus	Demospongiae	C31H50O	Steroid	438.74	Stead P, Hiscox S, Robinson PS, Pike NB, Sidebottom PJ, Roberts AD, Taylor NL, Wright AE, Pomponi SA (2000) Eryloside F, a novel penasterol disaccharide possessing potent thrombin receptor antagonist activity. Bioorg Med Chem Lett 10:661-664	2000
MASD#635	Latespinoside A	Astropecten latespinosus	Asteroidea	C33H52O13S2	Steroidal Saponin	720.886	Higuchi R, Fukita M, Matsumoto S, Yamada K, Miyamoto T, Sasaki T (1996) Biologically active glycosides from asteroidea. Part 35. Isolation & structure of 4 new steroid glycoside di-O-sulfates from starfish Astropecten latespinosus. Liebigs Ann Chem:837-840	1996
MASD#636	Latespinoside B	Astropecten latespinosus	Asteroidea	C33H54O13S2	Steroidal Saponin	722.902	Higuchi R, Fukita M, Matsumoto S, Yamada K, Miyamoto T, Sasaki T (1996) Biologically active glycosides from asteroidea. Part 35. Isolation & structure of 4 new steroid glycoside di-O-sulfates from starfish Astropecten latespinosus. Liebigs Ann Chem:837-840	1996
MASD#637	Latespinoside C	Astropecten latespinosus	Asteroidea	C33H48O13S2	Steroidal Saponin	716.854	Higuchi R, Fukita M, Matsumoto S, Yamada K, Miyamoto T, Sasaki T (1996) Biologically active glycosides from asteroidea. Part 35. Isolation & structure of 4 new steroid glycoside di-O-sulfates from starfish Astropecten latespinosus. Liebigs Ann Chem:837-840	1996
MASD#638	Latespinoside D	Astropecten latespinosus	Asteroidea	C25H36O13S2	Steroidal Saponin	608.67	Higuchi R, Fukita M, Matsumoto S, Yamada K, Miyamoto T, Sasaki T (1996) Biologically active glycosides from asteroidea. Part 35. Isolation & structure of 4 new steroid glycoside di-O-sulfates from starfish Astropecten latespinosus. Liebigs Ann Chem:837-840	1996
MASD#639	leptaochotensol A	Leptasterias ochotensis	Asteroidea	C27H47NaO7S	Steroid	552.723	Malyarenko T, Malyarenko O, Ivanchina N, Kalinovsky A, Popov R, Kicha A (2015) Four new sulfated polar steroids from the Far Eastern starfish Leptasterias ochotensis: structures and activities. Mar Drugs 13:4418-4435	2015
MASD#640	leptaochotensoside A	Leptasterias ochotensis	Asteroidea	C32H55NaO11S	Steroidal Saponin	684.838	Malyarenko T, Malyarenko O, Ivanchina N, Kalinovsky A, Popov R, Kicha A (2015) Four new sulfated polar steroids from the Far Eastern starfish Leptasterias ochotensis: structures and activities. Mar Drugs 13:4418-4435	2015
MASD#641	leptaochotensoside B	Leptasterias ochotensis	Asteroidea	C32H55NaO11S	Steroidal Saponin	684.838	Malyarenko T, Malyarenko O, Ivanchina N, Kalinovsky A, Popov R, Kicha A (2015) Four new sulfated polar steroids from the Far Eastern starfish Leptasterias ochotensis: structures and activities. Mar Drugs 13:4418-4435	2015
MASD#642	leptaochotensoside C	Leptasterias ochotensis	Asteroidea	C32H55NaO12S	Steroidal Saponin	700.837	Malyarenko T, Malyarenko O, Ivanchina N, Kalinovsky A, Popov R, Kicha A (2015) Four new sulfated polar steroids from the Far Eastern starfish Leptasterias ochotensis: structures and activities. Mar Drugs 13:4418-4435	2015
MASD#643	leptasterioside A	Leptasterias ochotensis	Asteroidea	C56H91NaO26S	Steroidal Saponin	1249.37	Malyarenko TV, Kicha AA, Ivanchina NV, Kalinovsky AI, Popov RS, Vishchuk OS, Stonik VA (2014) Asterosaponins from the Far Eastern starfish Leptasterias ochotensis and their anticancer activity. Steroids 87:119-127	2014
MASD#644	leptasterioside B	Leptasterias ochotensis	Asteroidea	C57H93NaO26S	Steroidal Saponin	1263.4	Malyarenko TV, Kicha AA, Ivanchina NV, Kalinovsky AI, Popov RS, Vishchuk OS, Stonik VA (2014) Asterosaponins from the Far Eastern starfish Leptasterias ochotensis and their anticancer activity. Steroids 87:119-127	2014
MASD#645	leptasterioside C	Leptasterias ochotensis	Asteroidea	C58H95NaO27S	Steroidal Saponin	1293.43	Malyarenko TV, Kicha AA, Ivanchina NV, Kalinovsky AI, Popov RS, Vishchuk OS, Stonik VA (2014) Asterosaponins from the Far Eastern starfish Leptasterias ochotensis and their anticancer activity. Steroids 87:119-127	2014
MASD#646	leptasterioside D	Leptasterias ochotensis	Asteroidea	C57H91NaO27S	Steroidal Saponin	1277.38	Malyarenko TV, Kicha AA, Ivanchina NV, Kalinovsky AI, Popov RS, Vishchuk OS, Stonik VA (2014) Asterosaponins from the Far Eastern starfish Leptasterias ochotensis and their anticancer activity. Steroids 87:119-127	2014
MASD#647	leptasterioside E	Leptasterias ochotensis	Asteroidea	C57H93NaO28S	Steroidal Saponin	1295.4	Malyarenko TV, Kicha AA, Ivanchina NV, Kalinovsky AI, Popov RS, Vishchuk OS, Stonik VA (2014) Asterosaponins from the Far Eastern starfish Leptasterias ochotensis and their anticancer activity. Steroids 87:119-127	2014
MASD#648	leptasterioside F	Leptasterias ochotensis	Asteroidea	C58H95NaO28S	Steroidal Saponin	1309.43	Malyarenko TV, Kicha AA, Ivanchina NV, Kalinovsky AI, Popov RS, Vishchuk OS, Stonik VA (2014) Asterosaponins from the Far Eastern starfish Leptasterias ochotensis and their anticancer activity. Steroids 87:119-127	2014
MASD#649	Lessonioside A/B/D	Holothuria lessoni	Holothuroidea	C68H110O34	Triterpenoid Saponin	1471.59	Bahrami Y, Franco CMM (2015) Structure Elucidation of New Acetylated Saponins, Lessoniosides A, B, C, D, and E, and Non-Acetylated Saponins, Lessoniosides F and G, from the Viscera of the Sea Cucumber Holothuria lessoni. Marine Drugs 13:597-617	2015
MASD#650	Lessonioside C	Holothuria lessoni	Holothuroidea	C56H91NaO27S	Triterpenoid Saponin	1265.37	Bahrami Y, Franco CMM (2015) Structure Elucidation of New Acetylated Saponins, Lessoniosides A, B, C, D, and E, and Non-Acetylated Saponins, Lessoniosides F and G, from the Viscera of the Sea Cucumber Holothuria lessoni. Marine Drugs 13:597-617	2015
MASD#651	Lessonioside E/F/G	Holothuria lessoni	Holothuroidea	C66H100O35	Triterpenoid Saponin	1453.49	Bahrami Y, Franco CMM (2015) Structure Elucidation of New Acetylated Saponins, Lessoniosides A, B, C, D, and E, and Non-Acetylated Saponins, Lessoniosides F and G, from the Viscera of the Sea Cucumber Holothuria lessoni. Marine Drugs 13:597-617	2015
MASD#652	lethasterioside A	Lethasterias fusca	Asteroidea	C56H91NaO27S	Steroidal Saponin	1265.37	Ivanchina NV, Kalinovsky AI, Kicha AA, Malyarenko TV, Dmitrenok PS, Ermakova SP, Stonik VA (2012) Two New Asterosaponins from the Far Eastern Starfish Lethasterias fusca. Nat Prod Commun 7:853-858	2012
MASD#653	lethasterioside B	Lethasterias fusca	Asteroidea	C56H93NaO27S	Steroidal Saponin	1267.39	Ivanchina NV, Kalinovsky AI, Kicha AA, Malyarenko TV, Dmitrenok PS, Ermakova SP, Stonik VA (2012) Two New Asterosaponins from the Far Eastern Starfish Lethasterias fusca. Nat Prod Commun 7:853-858	2012
MASD#654	Leucospilotaside A	Holothuria leucospilota	Holothuroidea	C41H63NaO18S	Triterpenoid Saponin	912.994	Han H, Yi YH, Li L, Wang XH, Liu BS, Sun P, Pan MX (2007) A new triterpene glycoside from sea cucumber Holothuria leucospilota. Chin Chem Lett 18:161-164	2007
MASD#655	Leucospilotaside B	Holothuria leucospilota	Holothuroidea	C41H65NaO17S	Triterpenoid Saponin	899.011	Han H, Zhang W, Yi YH, Liu BS, Pan MX, Wang XH (2010) A Novel Sulfated Holostane Glycoside from Sea Cucumber Holothuria leucospilota. Chem Biodivers 7:1764-1769	2010
MASD#656	Leucospilotaside C	Holothuria leucospilota	Holothuroidea	C35H53O13S	Triterpenoid Saponin	713.856	Han H, Yi YH, Liu BS, Wang XH, Pan MX (2008) Leucospilotaside C, a new sulfated triterpene glycoside from sea cucumber Holothuria leucospilota. Chin Chem Lett 19:1462-1464	2008
MASD#657	linckoside A	Linckia laevigata	Asteroidea	C40H68O14	Steroidal Saponin	772.97	Qi J, Ojika M, Sakagami Y (2002) Linckosides A and B, two new neuritogenic steroid glycosides from the Okinawan starfish Linckia laevigata. Bioorg Med Chem 10:1961-1966	2002
MASD#658	linckoside B	Linckia laevigata	Asteroidea	C40H68O14	Steroidal Saponin	772.97	Qi J, Ojika M, Sakagami Y (2002) Linckosides A and B, two new neuritogenic steroid glycosides from the Okinawan starfish Linckia laevigata. Bioorg Med Chem 10:1961-1966	2002
MASD#659	linckoside C	Linckia laevigata	Asteroidea	C41H70O14	Steroidal Saponin	786.997	Qi JH, Ojika M, Sakagami Y (2004) Linekosides C-E, three new neuritogenic steroid glycosides from the Okinawan starfish Linckia laevigata. Bioorg Med Chem 12:4259-4265	2004
MASD#660	linckoside D	Linckia laevigata	Asteroidea	C41H68O14	Steroidal Saponin	784.981	Qi JH, Ojika M, Sakagami Y (2004) Linekosides C-E, three new neuritogenic steroid glycosides from the Okinawan starfish Linckia laevigata. Bioorg Med Chem 12:4259-4265	2004
MASD#661	linckoside E	Linckia laevigata	Asteroidea	C39H66O14	Steroidal Saponin	758.943	Qi JH, Ojika M, Sakagami Y (2004) Linekosides C-E, three new neuritogenic steroid glycosides from the Okinawan starfish Linckia laevigata. Bioorg Med Chem 12:4259-4265	2004
MASD#662	linckoside F	Linckia laevigata	Asteroidea	C34H56O10	Steroidal Saponin	624.812	Han C, Qi J, Ojika M (2006) Structure-activity relationships of novel neuritogenic steroid glycosides from the Okinawan starfish Linckia laevigata. Bioorg Med Chem 14:4458-4465	2006
MASD#663	linckoside G	Linckia laevigata	Asteroidea	C32H52O10	Steroidal Saponin	596.758	Han C, Qi J, Ojika M (2006) Structure-activity relationships of novel neuritogenic steroid glycosides from the Okinawan starfish Linckia laevigata. Bioorg Med Chem 14:4458-4465	2006
MASD#664	linckoside H	Linckia laevigata	Asteroidea	C33H54O10	Steroidal Saponin	610.785	Han C, Qi J, Ojika M (2006) Structure-activity relationships of novel neuritogenic steroid glycosides from the Okinawan starfish Linckia laevigata. Bioorg Med Chem 14:4458-4465	2006
MASD#665	linckoside I/K/M	Linckia laevigata	Asteroidea	C39H64O14	Steroidal Saponin	756.927	Han C, Qi J, Ojika M (2006) Structure-activity relationships of novel neuritogenic steroid glycosides from the Okinawan starfish Linckia laevigata. Bioorg Med Chem 14:4458-4465	2006
MASD#666	linckoside J	Linckia laevigata	Asteroidea	C32H54O10	Steroidal Saponin	598.774	Han C, Qi J, Ojika M (2006) Structure-activity relationships of novel neuritogenic steroid glycosides from the Okinawan starfish Linckia laevigata. Bioorg Med Chem 14:4458-4465	2006
MASD#667	linckoside L3	Linckia laevigata	Asteroidea	C34H58O11	Steroidal Saponin	642.827	Kicha AA, Ivanchina NV, Kalinovsky AI, Dmitrenok PS, Sokolova EV, Agafonova IG, Morre J, Stonik VA (2007) Four new steroid glycosides from the Vietnamese starfish Linckia laevigata. Russ Chem Bull 56:823-830	2007
MASD#668	linckoside L4	Linckia laevigata	Asteroidea	C33H58O10	Steroidal Saponin	614.817	Kicha AA, Ivanchina NV, Kalinovsky AI, Dmitrenok PS, Sokolova EV, Agafonova IG, Morre J, Stonik VA (2007) Four new steroid glycosides from the Vietnamese starfish Linckia laevigata. Russ Chem Bull 56:823-830	2007
MASD#669	linckoside L5	Linckia laevigata	Asteroidea	C38H64O14	Steroidal Saponin	744.916	Kicha AA, Ivanchina NV, Kalinovsky AI, Dmitrenok PS, Sokolova EV, Agafonova IG, Morre J, Stonik VA (2007) Four new steroid glycosides from the Vietnamese starfish Linckia laevigata. Russ Chem Bull 56:823-830	2007
MASD#670	linckoside L6	Linckia laevigata	Asteroidea	C40H68O14	Steroidal Saponin	772.97	Kicha AA, Ivanchina NV, Kalinovsky AI, Dmitrenok PS, Sokolova EV, Agafonova IG, Morre J, Stonik VA (2007) Four new steroid glycosides from the Vietnamese starfish Linckia laevigata. Russ Chem Bull 56:823-830	2007
MASD#671	linckoside L7	Linckia laevigata	Asteroidea	C40H65NaO17S	Steroidal Saponin	887	Kicha AA, Ivanchina NV, Kalinovskii AI, Dmitrenok PS, Sokolova EV, Agafonova IG (2007) Sulfated steroid glycosides from the Viet Namese starfish Linckia laevigata. Chem Nat Compd 43:76-80	2007
MASD#672	linckoside N/O	Linckia laevigata	Asteroidea	C40H66O14	Steroidal Saponin	770.954	Han C, Qi J, Ojika M (2007) Linckosides M-Q: neuritogenic steroid glycosides from the Okinawan starfish Linckia laevigata. J Nat Med 61:138-145	2007
MASD#673	linckoside P	Linckia laevigata	Asteroidea	C40H60O14	Steroidal Saponin	764.906	Han C, Qi J, Ojika M (2007) Linckosides M-Q: neuritogenic steroid glycosides from the Okinawan starfish Linckia laevigata. J Nat Med 61:138-145	2007
MASD#674	linckoside Q	Linckia laevigata	Asteroidea	C33H56O10	Steroidal Saponin	612.801	Han C, Qi J, Ojika M (2007) Linckosides M-Q: neuritogenic steroid glycosides from the Okinawan starfish Linckia laevigata. J Nat Med 61:138-145	2007
MASD#675	Lobatasteroside A	Cladiella hirsuta	Anthozoa	C34H56O7	Steroidal Saponin	576.815	Chao, C. Huang, T. Wu, C. , ….... Hwang, T. Dai, C. Sheu, J. (2015). Steroidal and a-tocopherlhydroquinone glycosides from two soft corals Cladiella hirsuta and Sinularia nanolobata. Royal Society of Chemistry. 5(1). 74256-74262	2015
MASD#676	luidiaquinoside	Luidia quinaria	Asteroidea	C57H93NaO28S	Steroidal Saponin	1295.4	De Marino, S. Borbone, N. Iorizzi, ...., J. Zollo, F. (2003). Bioactive Asterosaponins from the Starfish Luidia quinaria and Psilaster cassiope. Isolation and Structure Characterisation by Two-Dimensional NMR Spectroscopy. J Nat Prod. 66(1). 515-519	2003
MASD#677	luridosides A	Cosmasterias lurida	Asteroidea	C32H55NaO12S	Steroidal Saponin	700.837	Maier MS, Roccatagliata A, Seldes AM (1993) Two novel steroidal glycoside sulfates from the starfish Cosmasterias lurida. J Nat Prod 56:939-942	1993
MASD#678	luridosides B	Cosmasterias lurida	Asteroidea	C32H53NaO12S	Steroidal Saponin	698.821	Maier MS, Roccatagliata A, Seldes AM (1993) Two novel steroidal glycoside sulfates from the starfish Cosmasterias lurida. J Nat Prod 56:939-942	1993
MASD#679	Luzonicoside A	Echinaster luzonicus	Asteroidea	C44H67NaO17	Steroidal Saponin	905	Riccio R, Dini A, Minale L, Pizza C, Zollo F, Sevenet T (1982) Starfish saponins VII. Structure of luzonicoside;further steroidal glycoside from Pacific starfish Echinaster luzonicus. Experientia 38:68-70	1982
MASD#680	luzonicoside B/D	Echinaster luzonicus	Asteroidea	C44H68O17	Steroidal Saponin	869.011	Kicha AA, Kalinovsky AI, Malyarenko TV, Ivanchina NV, Dmitrenok PS, Menchinskaya ES, Yurchenko EA, Pislyagin EA, Aminin DL, Huong TTT, Long PQ, Stonik VA (2015) Cyclic steroid glycosides from the starfish Echinaster luzonicus:[space]structures and immunomodulatory activities. J Nat Prod 78:1397-1405	2015
MASD#681	luzonicoside C	Echinaster luzonicus	Asteroidea	C45H70O17	Steroidal Saponin	883.038	Kicha AA, Kalinovsky AI, Malyarenko TV, Ivanchina NV, Dmitrenok PS, Menchinskaya ES, Yurchenko EA, Pislyagin EA, Aminin DL, Huong TTT, Long PQ, Stonik VA (2015) Cyclic steroid glycosides from the starfish Echinaster luzonicus:[space]structures and immunomodulatory activities. J Nat Prod 78:1397-1405	2015
MASD#682	luzonicoside E	Echinaster luzonicus	Asteroidea	C44H68O19	Steroidal Saponin	901.009	Kicha AA, Kalinovsky AI, Malyarenko TV, Ivanchina NV, Dmitrenok PS, Menchinskaya ES, Yurchenko EA, Pislyagin EA, Aminin DL, Huong TTT, Long PQ, Stonik VA (2015) Cyclic steroid glycosides from the starfish Echinaster luzonicus:[space]structures and immunomodulatory activities. J Nat Prod 78:1397-1405	2015
MASD#683	luzonicoside F	Echinaster luzonicus	Asteroidea	C44H68O18	Steroidal Saponin	885.01	Kicha AA, Kalinovsky AI, Malyarenko TV, Ivanchina NV, Dmitrenok PS, Menchinskaya ES, Yurchenko EA, Pislyagin EA, Aminin DL, Huong TTT, Long PQ, Stonik VA (2015) Cyclic steroid glycosides from the starfish Echinaster luzonicus:[space]structures and immunomodulatory activities. J Nat Prod 78:1397-1405	2015
MASD#684	lysaketodiol	Lysastrosoma anthosticta	Asteroidea	C24H37NaO6S	Steroid	490.611	Levina EV, Kalinovsky AI, Dmitrenok PS, Aminin DL (2009) Bioactive Steroidal Sulfates from the Ambulakrums of the Pacific Starfish Lysastrosoma anthosticta. Nat Prod Commun 4:1041-1046	2009
MASD#685	lysaketotriol	Lysastrosoma anthosticta	Asteroidea	C27H43NaO7S	Steroid	548.691	Levina EV, Kalinovsky AI, Dmitrenok PS, Aminin DL (2009) Bioactive Steroidal Sulfates from the Ambulakrums of the Pacific Starfish Lysastrosoma anthosticta. Nat Prod Commun 4:1041-1046	2009
MASD#686	lysastroside A	Lysastrosoma anthosticta	Asteroidea	C32H56O10	Steroid	600.79	Levina EV, Andriyashchenko PV, Kalinovsky AI, Dmitrenok PS, Stonik VA (2002) Steroid compounds from the starfish Lysastrosoma anthosticta collected in the Sea of Japan. Russ Chem Bull 51:535-539	2002
MASD#687	Maculata Saponin 2	Luidia maculata	Asteroidea	C56H95NO27S	Steroidal Saponin	1246.42	Komori, T. Krebs, H. Itakura, Y. Higuchi, R. Sakamoto, K. Taguchi, S. Kawasaki, T. (1983). Biologically Active Glycosides from Asteroidea, VI). - Steroid Oligoglycosides from the Starfish Luidia maculata Müller et Troschel, 1. - Structures of a New Aglycone Sulfate and two New Oligoglycoside Sulfates. Liebigs Annalen der Chemie. 12(1). 2092-2113	1983
MASD#688	maculatoside	Luidia maculata	Asteroidea	C56H91NaO27S	Steroidal Saponin	1265.37	Minale L, Riccio R (1985) Starfish saponins.16. Composition of steroidal glycoside sulphates from starfish Luidia maculata. Comp Biochem Physiol 80:113-118	1985
MASD#689	marmoratoside A	Bohadschia marmorata	Holothuroidea	C67H108O32	Triterpenoid Saponin	1425.57	Yuan WH, Yi YH, Tang HF, Liu BS, Wang ZL, Sun GQ, Zhang W, Li L, Sun P (2009) Antifungal Triterpene Glycosides from the Sea Cucumber Bohadschia marmorata. Planta Med 75:168-173	2009
MASD#690	marmoratoside B	Bohadschia marmorata	Holothuroidea	C67H108O33	Triterpenoid Saponin	1441.57	Yuan WH, Yi YH, Tang HF, Liu BS, Wang ZL, Sun GQ, Zhang W, Li L, Sun P (2009) Antifungal Triterpene Glycosides from the Sea Cucumber Bohadschia marmorata. Planta Med 75:168-173	2009
MASD#691	marthasterone sulfate	Lysastrosoma anthosticta	Asteroidea	C27H41NaO6S	Steroid	530.676	Levina EV, Andriyashchenko PV, Kalinovskii AI, Stonik VA (2001) Steroid compounds from the Pacific starfish Lysastrosoma anthosticta. Russ Chem Bull 50:313-315	2001
MASD#692	Marthasteroside A1	Marthasterias glacialis	Asteroidea	C62H101NaO32S	Steroidal Saponin	1427.51	Bruno I, Minale L, Pizza C, Zollo FG, Riccio R, Mellon FM (1984) Starfish saponins. Part 14. Structures of the steroidal glycoside sulphates from the starfish Marthasterias glacialis. J Chem Soc, Perkin Trans 1:1875-1883	1984
MASD#693	Marthasteroside A2	Marthasterias glacialis	Asteroidea	C62H101NaO31S	Steroidal Saponin	1411.52	Bruno I, Minale L, Pizza C, Zollo FG, Riccio R, Mellon FM (1984) Starfish saponins. Part 14. Structures of the steroidal glycoside sulphates from the starfish Marthasterias glacialis. J Chem Soc, Perkin Trans 1:1875-1883	1984
MASD#694	Marthasteroside B	Marthasterias glacialis	Asteroidea	C57H91NaO27S	Steroidal Saponin	1277.38	Bruno I, Minale L, Pizza C, Zollo FG, Riccio R, Mellon FM (1984) Starfish saponins. Part 14. Structures of the steroidal glycoside sulphates from the starfish Marthasterias glacialis. J Chem Soc, Perkin Trans 1:1875-1883	1984
MASD#695	Marthasteroside C	Marthasterias glacialis	Asteroidea	C57H93NaO27S	Steroidal Saponin	1279.4	Bruno I, Minale L, Pizza C, Zollo FG, Riccio R, Mellon FM (1984) Starfish saponins. Part 14. Structures of the steroidal glycoside sulphates from the starfish Marthasterias glacialis. J Chem Soc, Perkin Trans 1:1875-1883	1984
MASD#696	mediasteroside M1	Mediaster murrayi	Asteroidea	C38H66O13	Steroidal Saponin	730.933	Kicha AA, Kalinovsky AI, Ivanchina NV, Stonik VA (1999) New steroid glycosides from the deep-water starfish Mediaster murrayi. J Nat Prod 62:279-282	1999
MASD#697	mediasteroside M2	Mediaster murrayi	Asteroidea	C37H64O13	Steroidal Saponin	716.906	Kicha AA, Kalinovsky AI, Ivanchina NV, Stonik VA (1999) New steroid glycosides from the deep-water starfish Mediaster murrayi. J Nat Prod 62:279-282	1999
MASD#698	mediasteroside M3/M4	Mediaster murrayi	Asteroidea	C39H68O13	Steroidal Saponin	744.96	Kicha AA, Kalinovsky AI, Ivanchina NV, Stonik VA (1999) New steroid glycosides from the deep-water starfish Mediaster murrayi. J Nat Prod 62:279-282	1999
MASD#699	microdiscusoside A	Asterias microdiscus	Asteroidea	C38H62O13	Steroidal Saponin	726.419	Kicha, A. Malyarenko, T. Kalinovsky, A. Popov, R. Malyarenko, O. Ermakova, S. Ivanchina, N. (2021). Polar steroid compounds from the Arctic starfish Asterias microdiscus and their cytotoxic properties against normal and tumor cells in vitro. Natural Products Reports. 35(1). 5765-5772	2021
MASD#700	milleporoside A	Fromia milleporella	Asteroidea	C41H72O15	Steroidal Saponin	805.012	Levina EV, Kalinovsky AI, Levin VS (2006) New steroid glycosides from the starfish Fromia milleporella. Russ J Bioorg Chem 32:84-88	2006
MASD#701	milleporoside B	Fromia milleporella	Asteroidea	C40H68O15	Steroidal Saponin	788.969	Levina EV, Kalinovsky AI, Levin VS (2006) New steroid glycosides from the starfish Fromia milleporella. Russ J Bioorg Chem 32:84-88	2006
MASD#702	miniatoside A	Patiria miniata	Asteroidea	C35H61NaO13S	Steroidal Saponin	758.917	D'Auria MV, Iorizzi M, Minale L, Riccio R Uriarte E (1990) Starfish saponins, Part 41. Structure of two new steroidal glycoside sulfates (miniatosides A and B) and two new polyhydroxysteroids from the starfish Patiria. J Nat Prod 53:94-101	1990
MASD#703	miniatoside B	Patiria miniata	Asteroidea	C37H63NaO16S	Steroidal Saponin	832.952	D'Auria MV, Iorizzi M, Minale L, Riccio R Uriarte E (1990) Starfish saponins, Part 41. Structure of two new steroidal glycoside sulfates (miniatosides A and B) and two new polyhydroxysteroids from the starfish Patiria. J Nat Prod 53:94-101	1990
MASD#704	minutoside A	Anasterias minuta	Asteroidea	C32H53NaO12S	Steroidal Saponin	698.821	Chludil HD, Maier MS (2005) Minutosides A and B, antifungal sulfated steroid xylosides from the patagonian starfish Anasterias minuta. J Nat Prod 68:1279-1283	2005
MASD#705	minutoside A desulphinated	Anasterias minuta	Asteroidea	C32H54O9	Steroidal Saponin	582.775	Chludil HD, Maier MS (2005) Minutosides A and B, antifungal sulfated steroid xylosides from the patagonian starfish Anasterias minuta. J Nat Prod 68:1279-1283	2005
MASD#706	minutoside B	Anasterias minuta	Asteroidea	C35H58NNaO12S	Steroidal Saponin	739.894	Chludil HD, Maier MS (2005) Minutosides A and B, antifungal sulfated steroid xylosides from the patagonian starfish Anasterias minuta. J Nat Prod 68:1279-1283	2005
MASD#707	mithrotriol	Mithrodia clavigera	Asteroidea	C27H45NaO6S	Steroid	534.708	Levina EV, Kalinovskii AI, Ermakova SP, Dmitrenok PS (2012) Steroid compounds from pacific starfish Mithrodia clavigera and their toxicity to human melanoma cells Russ J Bioorg Chem 38:520-525	2012
MASD#708	mollisoside A	Australostichopus mollis	Holothuroidea	C54H83NaO25S	Triterpenoid Saponin	1201.29	Moraes G, Northcote PT, Silchenko AS, Antonov AS, Kalinovsky AI, Dmitrenok PS, Avilov SA, Kalinin VI, Stonik VA (2005) Mollisosides A, B-1, and B-2: Minor triterpene glycosides from the New Zealand and South Australian sea cucumber Australostichopus mollis. J Nat Prod 68:842-847	2005
MASD#709	mollisoside B1/B2	Australostichopus mollis	Holothuroidea	C53H81NaO25S	Triterpenoid Saponin	1187.26	Moraes G, Northcote PT, Silchenko AS, Antonov AS, Kalinovsky AI, Dmitrenok PS, Avilov SA, Kalinin VI, Stonik VA (2005) Mollisosides A, B-1, and B-2: Minor triterpene glycosides from the New Zealand and South Australian sea cucumber Australostichopus mollis. J Nat Prod 68:842-847	2005
MASD#710	Moniloside A	Fromia monilis	Asteroidea	C33H54O7	Steroidal Saponin	562.788	Casapullo A, Finamore E, Minale L, Zollo F (1993) Starfish saponins, part 49. New cytotoxic steroidal glycosides from the starfish Fromia monilis. J Nat Prod 56:105-115	1993
MASD#711	Moniloside B1/B2	Fromia monilis	Asteroidea	C33H54O8	Steroidal Saponin	578.787	Casapullo A, Finamore E, Minale L, Zollo F (1993) Starfish saponins, part 49. New cytotoxic steroidal glycosides from the starfish Fromia monilis. J Nat Prod 56:105-115	1993
MASD#712	Moniloside C	Fromia monilis	Asteroidea	C33H58O9	Steroidal Saponin	598.818	Casapullo A, Finamore E, Minale L, Zollo F (1993) Starfish saponins, part 49. New cytotoxic steroidal glycosides from the starfish Fromia monilis. J Nat Prod 56:105-115	1993
MASD#713	Moniloside D	Fromia monilis	Asteroidea	C33H58O10	Steroidal Saponin	614.817	Casapullo A, Finamore E, Minale L, Zollo F (1993) Starfish saponins, part 49. New cytotoxic steroidal glycosides from the starfish Fromia monilis. J Nat Prod 56:105-115	1993
MASD#714	Moniloside E	Fromia monilis	Asteroidea	C40H70O15	Steroidal Saponin	790.985	Casapullo A, Finamore E, Minale L, Zollo F (1993) Starfish saponins, part 49. New cytotoxic steroidal glycosides from the starfish Fromia monilis. J Nat Prod 56:105-115	1993
MASD#715	Moniloside F	Fromia monilis	Asteroidea	C40H68O15	Steroidal Saponin	788.969	Casapullo A, Finamore E, Minale L, Zollo F (1993) Starfish saponins, part 49. New cytotoxic steroidal glycosides from the starfish Fromia monilis. J Nat Prod 56:105-115	1993
MASD#716	Moniloside G	Fromia monilis	Asteroidea	C46H80O19	Steroidal Saponin	937.127	Casapullo A, Finamore E, Minale L, Zollo F (1993) Starfish saponins, part 49. New cytotoxic steroidal glycosides from the starfish Fromia monilis. J Nat Prod 56:105-115	1993
MASD#717	Moniloside H	Fromia monilis	Asteroidea	C46H78O19	Steroidal Saponin	935.111	Casapullo A, Finamore E, Minale L, Zollo F (1993) Starfish saponins, part 49. New cytotoxic steroidal glycosides from the starfish Fromia monilis. J Nat Prod 56:105-115	1993
MASD#718	Moniloside I	Fromia monilis	Asteroidea	C45H78O19	Steroidal Saponin	923.1	Casapullo A, Finamore E, Minale L, Zollo F (1993) Starfish saponins, part 49. New cytotoxic steroidal glycosides from the starfish Fromia monilis. J Nat Prod 56:105-115	1993
MASD#719	monosulphated-novaeguinoside A	Culcita novaeguineae	Asteroidea	C50H79NaO26S	Steroidal Saponin	1165.21	Tang HF, Yi YH, Li L, Sun P, Zhou DZ, Liu BS (2005) A new asterosaponin from the starfish Culcita novaeguineae. Chin Chem Lett 16:619-622	2005
MASD#720	muricin-1	Muricea fruticosa	Anthozoa	C35H51NO9	Steroidal Saponin	629.791	Bandurraga MM, Fenical W (1985) Isolation of the muricins. Evidence of a chemical adaptation against fouling in the marine octocoral Muricea fruticosa (gorgonacea). Tetrahedron 41:1057-1065	1985
MASD#721	muricin-2/3	Muricea fruticosa	Anthozoa	C37H55NO9	Steroidal Saponin	657.845	Bandurraga MM, Fenical W (1985) Isolation of the muricins. Evidence of a chemical adaptation against fouling in the marine octocoral Muricea fruticosa (gorgonacea). Tetrahedron 41:1057-1065	1985
MASD#722	muricin-4	Muricea fruticosa	Anthozoa	C39H59NO9	Steroidal Saponin	685.899	Bandurraga MM, Fenical W (1985) Isolation of the muricins. Evidence of a chemical adaptation against fouling in the marine octocoral Muricea fruticosa (gorgonacea). Tetrahedron 41:1057-1065	1985
MASD#723	neothyonidioside	Neothyonidium magnum	Holothuroidea	C53H81NaO24S	Triterpenoid Saponin	1171.26	Zurita MB, Ahond A, Poupat C, Potier P, Menou JL (1986) Invertebres marins du lagon Neo-Caledonien; V11. The Structure of the new triterpenoid saponin isolated from the sea-cucumber Neothyonidium magnum. J Nat Prod 49:809-813	1986
MASD#724	neothyonidioside C	Neothyonidium magnum	Holothuroidea	C56H86Na2O28S2	Triterpenoid Saponin	1331.38	Avilov SA, Kalinovskii AI, Stonik VA (1990) New triterpene glycoside from the holothurian Neothyonidium magnum. Khim Prir Soedin:53-57	1990
MASD#725	nipoglycoside A	Distolasterias nipon	Asteroidea	C62H101NaO33S	Steroidal Saponin	1443.51	Iorizzi M, Minale L, Riccio R, Yasumoto T (1993) Starfish saponins, part 51. Steroidal oligoglycosides from the starfish Distolasterias nipon. J Nat Prod 56:1786-1798	1993
MASD#726	nipoglycoside B	Distolasterias nipon	Asteroidea	C57H91NaO28S	Steroidal Saponin	1293.38	Iorizzi M, Minale L, Riccio R, Yasumoto T (1993) Starfish saponins, part 51. Steroidal oligoglycosides from the starfish Distolasterias nipon. J Nat Prod 56:1786-1798	1993
MASD#727	nipoglycoside C	Distolasterias nipon	Asteroidea	C57H93NaO28S	Steroidal Saponin	1295.4	Iorizzi M, Minale L, Riccio R, Yasumoto T (1993) Starfish saponins, part 51. Steroidal oligoglycosides from the starfish Distolasterias nipon. J Nat Prod 56:1786-1798	1993
MASD#728	nipoglycoside D	Distolasterias nipon	Asteroidea	C57H95NaO28S	Steroidal Saponin	1297.42	Iorizzi M, Minale L, Riccio R, Yasumoto T (1993) Starfish saponins, part 51. Steroidal oligoglycosides from the starfish Distolasterias nipon. J Nat Prod 56:1786-1798	1993
MASD#729	Nobiliside A	Holothuria nobilis	Holothuroidea	C35H50O8	Triterpenoid Saponin	598.777	Wu J, Yi Y, Tang H, Wu H, Zou Z, Lin H (2006) Nobilisides A-C, three new triterpene glycosides from the sea cucumber Holothuria nobilis. Planta Med 72:932-935	2006
MASD#730	Nobiliside B	Holothuria nobilis	Holothuroidea	C41H63NaO17S	Triterpenoid Saponin	896.995	Wu J, Yi Y, Tang H, Wu H, Zou Z, Lin H (2006) Nobilisides A-C, three new triterpene glycosides from the sea cucumber Holothuria nobilis. Planta Med 72:932-935	2006
MASD#731	Nobiliside C	Holothuria nobilis	Holothuroidea	C37H56O12	Triterpenoid Saponin	692.843	Wu J, Yi Y, Tang H, Wu H, Zou Z, Lin H (2006) Nobilisides A-C, three new triterpene glycosides from the sea cucumber Holothuria nobilis. Planta Med 72:932-935	2006
MASD#732	Nobiliside D	Holothuria nobilis	Holothuroidea	C40H63NaO17S	Triterpenoid Saponin	884.984	Zhang J-J, Zhu K-Q (2017) A novel antitumor compound nobiliside D isolated from sea cucumber (Holothuria nobilis Selenka). Exp Ther Med 14:1653-1658	2017
MASD#733	nodososide	Protoreaster nodosus	Asteroidea	C37H64O14	Steroidal Saponin	732.905	Riccio R, Minale L, Pizza C, Zollo F, Pusset J (1982) Starfish saponins. Part 8. Structure of nodososide, a novel type of steroidal glycoside from Protoreaster nodosus. Tetrahedron Lett 23:2899-2902	1982
MASD#734	Nodososide/isonodososide/6-epi-nodososide	Acanthaster planci	Asteroidea	C38H66O14	Steroidal Saponin	746.932	Pizza C, Pezzullo P, Minale L, Brietmaier E, Pusset J, Tirard P (1985) Starfish saponins. Part 20. Two novel steroidal glycosides from the starfish Acanthaster planci (L). J Chem Res Synop:76-77	1985
MASD#735	novaeguinoside A	Culcita novaeguineae	Asteroidea	C33H53Na3O16S3	Steroidal Saponin	884.927	Tang H, Cheng G, Wu J, Chen X, Zhang S, Wen A, Lin H (2009) Cytotoxic Asterosaponins Capable of Promoting Polymerization of Tubulin from the Starfish Culcita novaeguineae. J Nat Prod 72:284-289	2009
MASD#736	novaeguinoside B	Culcita novaeguineae	Asteroidea	C36H56NNa3O16S	Steroidal Saponin	859.864	Tang H, Cheng G, Wu J, Chen X, Zhang S, Wen A, Lin H (2009) Cytotoxic Asterosaponins Capable of Promoting Polymerization of Tubulin from the Starfish Culcita novaeguineae. J Nat Prod 72:284-289	2009
MASD#737	novaeguinoside C	Culcita novaeguineae	Asteroidea	C45H74Na2O22S2	Steroidal Saponin	1091.17	Tang H, Cheng G, Wu J, Chen X, Zhang S, Wen A, Lin H (2009) Cytotoxic Asterosaponins Capable of Promoting Polymerization of Tubulin from the Starfish Culcita novaeguineae. J Nat Prod 72:284-289	2009
MASD#738	novaeguinoside D	Culcita novaeguineae	Asteroidea	C48H77NNa2O22S2	Steroidal Saponin	1130.23	Tang H, Cheng G, Wu J, Chen X, Zhang S, Wen A, Lin H (2009) Cytotoxic Asterosaponins Capable of Promoting Polymerization of Tubulin from the Starfish Culcita novaeguineae. J Nat Prod 72:284-289	2009
MASD#739	novaeguinoside E	Culcita novaeguineae	Asteroidea	C56H91NaO27S	Steroidal Saponin	1265.37	Ngoan BT, Hanh TTH, Vien LT, Diep CN, Thao NP, Thao DT, Thanh NV, Cuong NX, Nam NH, Thung DC, Kiem PV, Kim YH, Minh CV (2015) Asterosaponins and glycosylated polyhydroxysteroids from the starfish Culcita novaeguineae and their cytotoxic activities. J Asian Nat Prod Res 17:1010-1017	2015
MASD#740	novaeguinoside I	Culcita novaeguineae	Asteroidea	C58H95NaO28S	Steroidal Saponin	1309.43	Tang HF, Yi YH, Li L, Sun P, Zhang SQ, Zhao YP (2005) Bioactive asterosaponins from the starfish Culcita novaeguineae. J Nat Prod 68:337-341	2005
MASD#741	novaeguinoside II	Culcita novaeguineae	Asteroidea	C57H93NaO28S	Steroidal Saponin	1295.4	Tang HF, Yi YH, Li L, Sun P, Zhang SQ, Zhao YP (2005) Bioactive asterosaponins from the starfish Culcita novaeguineae. J Nat Prod 68:337-341	2005
MASD#742	novaeguinoside Y	Leptasterias hylodes reticulata	Asteroidea	C42H74O15	Steroidal Saponin	819.039	Levina EV, Kalinovsky AI, Dmitrenok PS, Martyyas EA, Stonik VA (2010) Two New Steroidal Saponins, Hylodoside A and Novaeguinoside Y, from the Starfish Leptasterias hylodes reticulata and Culcita novaeguineae (Juvenile). Nat Prod Commun 5:1737-1742	2010
MASD#743	ophidianoside B	Ophidiaster ophidianus (Lamarck)	Asteroidea	C55H89NaO28S	Steroidal Saponin	1267.35	Riccio R, Pizza C, Squillace-Greco O, Minale L (1985) Starfish saponins.17. Steroidal glycoside sulphates from starfish Ophidiaster ophidianus (Lamarck) and Hacelia attenuata (Gray). J Chem Soc, Perkin Trans 1:655-660	1985
MASD#744	ophidianoside C	Ophidiaster ophidianus (Lamarck)	Asteroidea	C54H87NaO27S	Steroidal Saponin	1237.32	Riccio R, Pizza C, Squillace-Greco O, Minale L (1985) Starfish saponins.17. Steroidal glycoside sulphates from starfish Ophidiaster ophidianus (Lamarck) and Hacelia attenuata (Gray). J Chem Soc, Perkin Trans 1:655-660	1985
MASD#745	ophidianoside F	Ophidiaster ophidianus (Lamarck)	Asteroidea	C55H89NaO27S	Steroidal Saponin	1251.35	Riccio R, Pizza C, Squillace-Greco O, Minale L (1985) Starfish saponins.17. Steroidal glycoside sulphates from starfish Ophidiaster ophidianus (Lamarck) and Hacelia attenuata (Gray). J Chem Soc, Perkin Trans 1:655-660	1985
MASD#746	orestearoside A	Oreaster reticulatus	Asteroidea	C33H58O9	Steroidal Saponin	598.818	Iorizzi M, Bifulco G (1995) Starfish saponins. 53. A reinvestigation of polar steroids from starfish Oreaster reticulatus: isolation of 16 steroidal oligoglycosides & 6 polyhydroxysteroids. J Nat Prod 58:10-26	1995
MASD#747	Orestearoside B/C/E	Oreaster reticulatus	Asteroidea	C38H66O13	Steroidal Saponin	730.933	Iorizzi M, Bifulco G (1995) Starfish saponins. 53. A reinvestigation of polar steroids from starfish Oreaster reticulatus: isolation of 16 steroidal oligoglycosides & 6 polyhydroxysteroids. J Nat Prod 58:10-26	1995
MASD#748	Orestearoside D	Oreaster reticulatus	Asteroidea	C39H68O13	Steroidal Saponin	744.96	Iorizzi M, Bifulco G (1995) Starfish saponins. 53. A reinvestigation of polar steroids from starfish Oreaster reticulatus: isolation of 16 steroidal oligoglycosides & 6 polyhydroxysteroids. J Nat Prod 58:10-26	1995
MASD#749	Orestearoside F	Oreaster reticulatus	Asteroidea	C36H64O11	Steroidal Saponin	672.897	Iorizzi M, Bifulco G (1995) Starfish saponins. 53. A reinvestigation of polar steroids from starfish Oreaster reticulatus: isolation of 16 steroidal oligoglycosides & 6 polyhydroxysteroids. J Nat Prod 58:10-26	1995
MASD#750	orestearoside G	Oreaster reticulatus	Asteroidea	C36H63NaO14S	Steroidal Saponin	788.943	Iorizzi M, Bifulco G (1995) Starfish saponins. 53. A reinvestigation of polar steroids from starfish Oreaster reticulatus: isolation of 16 steroidal oligoglycosides & 6 polyhydroxysteroids. J Nat Prod 58:10-26	1995
MASD#751	Orestearoside H	Oreaster reticulatus	Asteroidea	C33H57NaO12S	Steroidal Saponin	714.864	Iorizzi M, Bifulco G (1995) Starfish saponins. 53. A reinvestigation of polar steroids from starfish Oreaster reticulatus: isolation of 16 steroidal oligoglycosides & 6 polyhydroxysteroids. J Nat Prod 58:10-26	1995
MASD#752	Orestearoside I	Oreaster reticulatus	Asteroidea	C32H55NaO12S	Steroidal Saponin	700.837	Iorizzi M, Bifulco G (1995) Starfish saponins. 53. A reinvestigation of polar steroids from starfish Oreaster reticulatus: isolation of 16 steroidal oligoglycosides & 6 polyhydroxysteroids. J Nat Prod 58:10-26	1995
MASD#753	Orestearoside J/K	Oreaster reticulatus	Asteroidea	C35H59NaO14S	Steroidal Saponin	772.9	Iorizzi M, Bifulco G (1995) Starfish saponins. 53. A reinvestigation of polar steroids from starfish Oreaster reticulatus: isolation of 16 steroidal oligoglycosides & 6 polyhydroxysteroids. J Nat Prod 58:10-26	1995
MASD#754	ovarian asterosaponin-1 (OA-1)/asterosaponin	Asterias amurensis	Asteroidea	C57H93NaO28S	Steroidal Saponin	1295.4	Okano K, Nakamura T, Kamiya Y, Ikegami S (1981) Structure of ovarian asterosaponin-1 in the starfish Asterias amurensis. Agric Biol Chem 45:805-807	1981
MASD#755	pachastrelloside A	Pachastrella	Demospongiae	C41H66O14	Steroidal Saponin	782.965	Hirota H, Takayama S, Miyashiro S, Ozaki Y, Ikegami S (1990) Structure of a novel steroidal saponin, pachastrelloside A, obtained from a marine sponge of the genus Pachastrella. Tetrahedron Lett 31:3321-3324	1990
MASD#756	pacificusoside A	Solaster pacificus	Asteroidea	C57H86O27	Triterpenoid Saponin	1202.54	Malyarenko, T. Kicha, A. Kalinovsky, A. , ….... Kuzmich, A. Stonik, V. Ivanchina, N. (2021). New triterpene glycosides from the Far Eastern starfish Solaster pacificus and their biological activity. Biomolecules. 11(1). 427-	2021
MASD#757	pacificusoside B	Solaster pacificus	Asteroidea	C53H82O24	Triterpenoid Saponin	1102.52	Malyarenko, T. Kicha, A. Kalinovsky, A. , ….... Kuzmich, A. Stonik, V. Ivanchina, N. (2021). New triterpene glycosides from the Far Eastern starfish Solaster pacificus and their biological activity. Biomolecules. 11(1). 427-	2021
MASD#758	pacificusoside C	Solaster pacificus	Asteroidea	C60H94O26	Triterpenoid Saponin	1230.6	Malyarenko, T. Kicha, A. Kalinovsky, A. , ….... Kuzmich, A. Stonik, V. Ivanchina, N. (2021). New triterpene glycosides from the Far Eastern starfish Solaster pacificus and their biological activity. Biomolecules. 11(1). 427-	2021
MASD#759	pacificusoside D	Solaster pacificus	Asteroidea	C61H94O27	Triterpenoid Saponin	1258.6	Malyarenko, T. Malyarenko, O. Kicha, A. Kalinovsky, A. Dmitrenok, P. Ivanchina, N. (2022). In vitro anticancer and cancer-preventive activity of new triterpene glycosides from the Far Eastern starfish Solaster pacificus. Marine Drugs. 20(6). 216-	2022
MASD#760	pacificusoside E/G	Solaster pacificus	Asteroidea	C54H82O22	Triterpenoid Saponin	1082.53	Malyarenko, T. Malyarenko, O. Kicha, A. Kalinovsky, A. Dmitrenok, P. Ivanchina, N. (2022). In vitro anticancer and cancer-preventive activity of new triterpene glycosides from the Far Eastern starfish Solaster pacificus. Marine Drugs. 20(6). 216-	2022
MASD#761	pacificusoside F	Solaster pacificus	Asteroidea	C55H83NaO25S	Triterpenoid Saponin	1198.48	Malyarenko, T. Malyarenko, O. Kicha, A. Kalinovsky, A. Dmitrenok, P. Ivanchina, N. (2022). In vitro anticancer and cancer-preventive activity of new triterpene glycosides from the Far Eastern starfish Solaster pacificus. Marine Drugs. 20(6). 216-	2022
MASD#762	pacificusoside H	Solaster pacificus	Asteroidea	C55H83NaO26S	Triterpenoid Saponin	1214.48	Malyarenko, T. Malyarenko, O. Kicha, A. Kalinovsky, A. Dmitrenok, P. Ivanchina, N. (2022). In vitro anticancer and cancer-preventive activity of new triterpene glycosides from the Far Eastern starfish Solaster pacificus. Marine Drugs. 20(6). 216-	2022
MASD#763	pacificusoside I	Solaster pacificus	Asteroidea	C54H84O26	Triterpenoid Saponin	1148.53	Malyarenko, T. Malyarenko, O. Kicha, A. Kalinovsky, A. Dmitrenok, P. Ivanchina, N. (2022). In vitro anticancer and cancer-preventive activity of new triterpene glycosides from the Far Eastern starfish Solaster pacificus. Marine Drugs. 20(6). 216-	2022
MASD#764	pacificusoside J	Solaster pacificus	Asteroidea	C47H72O20	Triterpenoid Saponin	956.462	Malyarenko, T. Malyarenko, O. Kicha, A. Kalinovsky, A. Dmitrenok, P. Ivanchina, N. (2022). In vitro anticancer and cancer-preventive activity of new triterpene glycosides from the Far Eastern starfish Solaster pacificus. Marine Drugs. 20(6). 216-	2022
MASD#765	pacificusoside K	Solaster pacificus	Asteroidea	C48H73NaO23S	Triterpenoid Saponin	1072.42	Malyarenko, T. Malyarenko, O. Kicha, A. Kalinovsky, A. Dmitrenok, P. Ivanchina, N. (2022). In vitro anticancer and cancer-preventive activity of new triterpene glycosides from the Far Eastern starfish Solaster pacificus. Marine Drugs. 20(6). 216-	2022
MASD#766	pandaroside A	Pandaros acanthifolium	Demospongiae	C41H64O15	Steroidal Saponin	796.948	Cachet N, Regalado EL, Genta-Jouve G, Mehiri M, Amade P, Thomas OP (2009) Steroidal glycosides from the marine Sponge Pandaros acanthifolium. Steroids 74:746-750	2009
MASD#767	pandaroside A methyl ester	Pandaros acanthifolium	Demospongiae	C42H66O15	Steroidal Saponin	810.975	Cachet N, Regalado EL, Genta-Jouve G, Mehiri M, Amade P, Thomas OP (2009) Steroidal glycosides from the marine Sponge Pandaros acanthifolium. Steroids 74:746-750	2009
MASD#768	pandaroside B	Pandaros acanthifolium	Demospongiae	C35H54O10	Steroidal Saponin	634.807	Cachet N, Regalado EL, Genta-Jouve G, Mehiri M, Amade P, Thomas OP (2009) Steroidal glycosides from the marine Sponge Pandaros acanthifolium. Steroids 74:746-750	2009
MASD#769	pandaroside C	Pandaros acanthifolium	Demospongiae	C39H60O15	Steroidal Saponin	768.894	Cachet N, Regalado EL, Genta-Jouve G, Mehiri M, Amade P, Thomas OP (2009) Steroidal glycosides from the marine Sponge Pandaros acanthifolium. Steroids 74:746-750	2009
MASD#770	pandaroside C methyl ester	Pandaros acanthifolium	Demospongiae	C40H62O15	Steroidal Saponin	782.921	Cachet N, Regalado EL, Genta-Jouve G, Mehiri M, Amade P, Thomas OP (2009) Steroidal glycosides from the marine Sponge Pandaros acanthifolium. Steroids 74:746-750	2009
MASD#771	pandaroside D	Pandaros acanthifolium	Demospongiae	C33H50O10	Steroidal Saponin	606.753	Cachet N, Regalado EL, Genta-Jouve G, Mehiri M, Amade P, Thomas OP (2009) Steroidal glycosides from the marine Sponge Pandaros acanthifolium. Steroids 74:746-750	2009
MASD#772	pandaroside D methyl ester	Pandaros acanthifolium	Demospongiae	C34H52O10	Steroidal Saponin	620.78	Cachet N, Regalado EL, Genta-Jouve G, Mehiri M, Amade P, Thomas OP (2009) Steroidal glycosides from the marine Sponge Pandaros acanthifolium. Steroids 74:746-750	2009
MASD#773	pandaroside E	Pandaros acanthifolium	Demospongiae	C39H56O14	Steroidal Saponin	748.863	Regalado EL, Tasdemir D, Kaiser M, Cachet N, Amade P, Thomas OP (2010) Antiprotozoal Steroidal Saponins from the Marine Sponge Pandaros acanthifolium. J Nat Prod 73:1404-1410	2010
MASD#774	pandaroside E methyl ester	Pandaros acanthifolium	Demospongiae	C40H58O14	Steroidal Saponin	762.89	Regalado EL, Tasdemir D, Kaiser M, Cachet N, Amade P, Thomas OP (2010) Antiprotozoal Steroidal Saponins from the Marine Sponge Pandaros acanthifolium. J Nat Prod 73:1404-1410	2010
MASD#775	pandaroside F	Pandaros acanthifolium	Demospongiae	C39H58O14	Steroidal Saponin	750.879	Regalado EL, Tasdemir D, Kaiser M, Cachet N, Amade P, Thomas OP (2010) Antiprotozoal Steroidal Saponins from the Marine Sponge Pandaros acanthifolium. J Nat Prod 73:1404-1410	2010
MASD#776	pandaroside F methyl ester/G	Pandaros acanthifolium	Demospongiae	C40H60O14	Steroidal Saponin	764.906	Regalado EL, Tasdemir D, Kaiser M, Cachet N, Amade P, Thomas OP (2010) Antiprotozoal Steroidal Saponins from the Marine Sponge Pandaros acanthifolium. J Nat Prod 73:1404-1410	2010
MASD#777	pandaroside G methyl ester	Pandaros acanthifolium	Demospongiae	C41H62O14	Steroidal Saponin	778.933	Regalado EL, Tasdemir D, Kaiser M, Cachet N, Amade P, Thomas OP (2010) Antiprotozoal Steroidal Saponins from the Marine Sponge Pandaros acanthifolium. J Nat Prod 73:1404-1410	2010
MASD#778	pandaroside H	Pandaros acanthifolium	Demospongiae	C40H62O14	Steroidal Saponin	766.922	Regalado EL, Tasdemir D, Kaiser M, Cachet N, Amade P, Thomas OP (2010) Antiprotozoal Steroidal Saponins from the Marine Sponge Pandaros acanthifolium. J Nat Prod 73:1404-1410	2010
MASD#779	pandaroside H methyl ester/I	Pandaros acanthifolium	Demospongiae	C41H64O14	Steroidal Saponin	780.949	Regalado EL, Tasdemir D, Kaiser M, Cachet N, Amade P, Thomas OP (2010) Antiprotozoal Steroidal Saponins from the Marine Sponge Pandaros acanthifolium. J Nat Prod 73:1404-1410	2010
MASD#780	pandaroside I methyl ester	Pandaros acanthifolium	Demospongiae	C42H66O14	Steroidal Saponin	794.976	Regalado EL, Tasdemir D, Kaiser M, Cachet N, Amade P, Thomas OP (2010) Antiprotozoal Steroidal Saponins from the Marine Sponge Pandaros acanthifolium. J Nat Prod 73:1404-1410	2010
MASD#781	pandaroside J	Pandaros acanthifolium	Demospongiae	C41H62O15	Steroidal Saponin	794.932	Regalado EL, Tasdemir D, Kaiser M, Cachet N, Amade P, Thomas OP (2010) Antiprotozoal Steroidal Saponins from the Marine Sponge Pandaros acanthifolium. J Nat Prod 73:1404-1410	2010
MASD#782	pandaroside J methyl ester	Pandaros acanthifolium	Demospongiae	C42H64O15	Steroidal Saponin	808.959	Regalado EL, Tasdemir D, Kaiser M, Cachet N, Amade P, Thomas OP (2010) Antiprotozoal Steroidal Saponins from the Marine Sponge Pandaros acanthifolium. J Nat Prod 73:1404-1410	2010
MASD#783	pandaroside K	Pandaros acanthifolium	Demospongiae	C40H62O15	Steroidal Saponin	782.921	Regalado EL, Turk T, Tasdemir D, Gorjanc M, Kaiser M, Thomas OP, Fernandez R, Amade P (2011) Cytotoxic and haemolytic steroidal glycosides from the Caribbean sponge Pandaros acanthifolium. Steroids 76:1389-1396	2011
MASD#784	pandaroside L	Pandaros acanthifolium	Demospongiae	C35H52O10	Steroidal Saponin	632.791	Regalado EL, Turk T, Tasdemir D, Gorjanc M, Kaiser M, Thomas OP, Fernandez R, Amade P (2011) Cytotoxic and haemolytic steroidal glycosides from the Caribbean sponge Pandaros acanthifolium. Steroids 76:1389-1396	2011
MASD#785	pandaroside M	Pandaros acanthifolium	Demospongiae	C39H60O14	Steroidal Saponin	752.895	Regalado EL, Turk T, Tasdemir D, Gorjanc M, Kaiser M, Thomas OP, Fernandez R, Amade P (2011) Cytotoxic and haemolytic steroidal glycosides from the Caribbean sponge Pandaros acanthifolium. Steroids 76:1389-1396	2011
MASD#786	patagonicoside A/C	Psolus patagonicus	Holothuroidea	C54H86Na2O29S2	Triterpenoid Saponin	1323.36	Murray AP, Muniain C, Seldes AM, Maier MS (2001) Patagonicoside A: a novel antifungal disulfated triterpene glycoside from the sea cucmber Psolus patagonicus. Tetrahedron 57:9563-9568	2001
MASD#787	patagonicoside B	Psolus patagonicus	Holothuroidea	C53H83NaO25S	Triterpenoid Saponin	1189.28	Careaga VP, Muniain C, Maier MS (2011) Patagonicosides B and C, Two Antifungal Sulfated Triterpene Glycosides from the Sea Cucumber Psolus patagonicus. Chem Biodivers 8:467-475	2011
MASD#788	Pectinioside A	Asterina pectinifera	Asteroidea	C57H93NaO28S	Steroidal Saponin	1280.55	Noguchi Y, Higuchi R, Marubayashi N, Komori T (1987) Steroid oligoglycosides from starfish Asterina pectiniferal, 1. Struct. of 2 sapogenins & 2 oligoglycoside sulfates: pectinioside A & B. Liebigs Ann Chem:341-348	1987
MASD#789	Pectinioside E	Asterina pectinifera	Asteroidea	C62H101NaO32S	Steroidal Saponin	1412.59	Dubois M, Higuchi R, Komori T, Sasaki T (1988) Structures of two new oligoglycoside sulfates, pectiniosides E and F, and biological activities of the six new pectinosides. Liebigs Ann Chem:845-850	1998
MASD#790	Pectinioside G	Asterina pectinifera	Asteroidea	C62H101NaO32S	Steroidal Saponin	1427.51	Iorizza M, Minale L, Riccio R (1990) Starfish saponins. Part 39. Steroidal oligoglycoside sulphates and polyhydroxysteroids from the starfish Asterina pectinifera. Gazz Chim Ital 120:147-153	1990
MASD#791	Pectinioside H	Asterina pectinifera	Asteroidea	C33H57NaO13S	Steroidal Saponin	730.863	Li ZQ, Chen G, Lu X, Wang HF, Feng BM, Pei YH (2013) Three new steroid glycosides from the starfish Asterina pectinifera. Nat Prod Res 27:1816-1822	2013
MASD#792	Pectinioside I/J	Asterina pectinifera	Asteroidea	C31H51NaO13S	Steroidal Saponin	700.793	Li ZQ, Chen G, Lu X, Wang HF, Feng BM, Pei YH (2013) Three new steroid glycosides from the starfish Asterina pectinifera. Nat Prod Res 27:1816-1822	2013
MASD#793	Penasterol	Erylus formosus	Demospongiae	C31H48O3	Steroid	468.722	Stead P, Hiscox S, Robinson PS, Pike NB, Sidebottom PJ, Roberts AD, Taylor NL, Wright AE, Pomponi SA (2000) Eryloside F, a novel penasterol disaccharide possessing potent thrombin receptor antagonist activity. Bioorg Med Chem Lett 10:661-664	2000
MASD#794	pentaceroside A	Pentaceraster gracilis	Asteroidea	C37H64O14	Steroidal Saponin	732.905	Vien LT, Ngoan BT, Hanh TTH, Vinh LB, Thung DC, Thao DT, Thanh NV, Cuong NX, Nam NH, Kiem PV, Minh CV (2017) Steroid glycosides from the starfish Pentaceraster gracilis. J Asian Nat Prod Res 19:474-480	2017
MASD#795	pentaceroside B	Pentaceraster gracilis	Asteroidea	C32H56O10	Steroidal Saponin	600.79	Vien LT, Ngoan BT, Hanh TTH, Vinh LB, Thung DC, Thao DT, Thanh NV, Cuong NX, Nam NH, Kiem PV, Minh CV (2017) Steroid glycosides from the starfish Pentaceraster gracilis. J Asian Nat Prod Res 19:474-480	2017
MASD#796	pentactaside B/C	Pentacta quadrangularis	Holothuroidea	C55H84Na2O28S2	Triterpenoid Saponin	1317.36	Han H, Xu QZ, Yi YH, Gong W, Jiao BH (2010) Two New Cytotoxic Disulfated Holostane Glycosides from the Sea Cucumber Pentacta quadrangularis. Chem Biodivers 7:158-167	2010
MASD#797	pentactaside I/II	Pentacta quadrangularis	Holothuroidea	C48H73NaO20S	Triterpenoid Saponin	1039.15	Han H, Xu QZ, Tang HF, Yi YH, Gong W (2010) Cytotoxic Holostane-Type Triterpene Glycosides from the Sea Cucumber Pentacta quadrangularis. Planta Med 76:1900-1904	2010
MASD#798	pentactaside III	Pentacta quadrangularis	Holothuroidea	C43H65NaO16S	Triterpenoid Saponin	907.034	Han H, Xu QZ, Tang HF, Yi YH, Gong W (2010) Cytotoxic Holostane-Type Triterpene Glycosides from the Sea Cucumber Pentacta quadrangularis. Planta Med 76:1900-1904	2010
MASD#799	pentareguloside A	Pentaceraster regulus	Asteroidea	C58H95NaO29S	Steroidal Saponin	1325.43	Kicha AA, Kalinovsky AI, Ivanchina NV, Malyarenko TV, Dmitrenok PS, Kuzmich AS, Sokolova EV, Stonik VA (2017) Furostane series asterosaponins and other unusual steroid oligoglycosides from the tropical starfish Pentaceraster regulus. J Nat Prod 80:2761-2770	2017
MASD#800	pentareguloside B	Pentaceraster regulus	Asteroidea	C58H95NaO29S	Steroidal Saponin	1325.43	Kicha AA, Kalinovsky AI, Ivanchina NV, Malyarenko TV, Dmitrenok PS, Kuzmich AS, Sokolova EV, Stonik VA (2017) Furostane series asterosaponins and other unusual steroid oligoglycosides from the tropical starfish Pentaceraster regulus. J Nat Prod 80:2761-2770	2017
MASD#801	pentareguloside C	Pentaceraster regulus	Asteroidea	C57H93NaO29S	Steroidal Saponin	1311.4	Kicha AA, Kalinovsky AI, Ivanchina NV, Malyarenko TV, Dmitrenok PS, Kuzmich AS, Sokolova EV, Stonik VA (2017) Furostane series asterosaponins and other unusual steroid oligoglycosides from the tropical starfish Pentaceraster regulus. J Nat Prod 80:2761-2770	2017
MASD#802	pentareguloside D	Pentaceraster regulus	Asteroidea	C56H93NaO27S	Steroidal Saponin	1267.39	Kicha AA, Kalinovsky AI, Ivanchina NV, Malyarenko TV, Dmitrenok PS, Kuzmich AS, Sokolova EV, Stonik VA (2017) Furostane series asterosaponins and other unusual steroid oligoglycosides from the tropical starfish Pentaceraster regulus. J Nat Prod 80:2761-2770	2017
MASD#803	pentareguloside E	Pentaceraster regulus	Asteroidea	C56H91NaO27S	Steroidal Saponin	1265.37	Kicha AA, Kalinovsky AI, Ivanchina NV, Malyarenko TV, Dmitrenok PS, Kuzmich AS, Sokolova EV, Stonik VA (2017) Furostane series asterosaponins and other unusual steroid oligoglycosides from the tropical starfish Pentaceraster regulus. J Nat Prod 80:2761-2770	2017
MASD#804	pentareguloside F	Pentaceraster regulus	Asteroidea	C56H89NaO28S	Steroidal Saponin	1279.36	Kicha AA, Kalinovsky AI, Ivanchina NV, Malyarenko TV, Dmitrenok PS, Kuzmich AS, Sokolova EV, Stonik VA (2017) Furostane series asterosaponins and other unusual steroid oligoglycosides from the tropical starfish Pentaceraster regulus. J Nat Prod 80:2761-2770	2017
MASD#805	pentareguloside G	Pentaceraster regulus	Asteroidea	C50H79NaO26S	Steroidal Saponin	1165.21	Kicha AA, Kalinovsky AI, Ivanchina NV, Malyarenko TV, Dmitrenok PS, Kuzmich AS, Sokolova EV, Stonik VA (2017) Furostane series asterosaponins and other unusual steroid oligoglycosides from the tropical starfish Pentaceraster regulus. J Nat Prod 80:2761-2770	2017
MASD#806	Pervicoside D	Holothuria (Microthele) axiloga	Holothuroidea	C62H100O29	Triterpenoid Saponin	1309.45	Yuan, W. Yi, Y. Tang, H. , ….... Zhang, W. Li, L. Sun, P. (2008). Antifungal Triterpene Glycosides from the Sea Cucumber Bohadschia marmorata. Planta Medica. 75(1). 168-173	2008
MASD#807	philinopside A	Pentaca quadrangularis	Holothuroidea	C55H85NaO25S	Triterpenoid Saponin	1215.32	Yi YH, Xu QZ, Li L, Zhang SL, Wu HM, Ding J, Tong YG, Tan WF, Li MH, Tian F, Wu JH, Liaw CC, Bastow KF, Lee KH (2006) Philinopsides A and B, two new sulfated triterpene glycosides from the sea cucumber Pentacta quadrangularis. Helv Chim Acta 89:54-63	2006
MASD#808	philinopside A2	Pentacta quadrangularis	Holothuroidea	C56H87NaO24S	Triterpenoid Saponin	1213.34	Tong YG, Zhang XW, Tian F, Yi YH, Xu QZ, Li L, Tong LJ, Lin LP, Ding J (2005) Philinopside A, a novel marine-derived compound possessing dual anti-angiogenic and anti-tumor effects. Int J Cancer 114:843-853	2005
MASD#809	philinopside B	Pentaca quadrangularis	Holothuroidea	C55H84Na2O28S2	Triterpenoid Saponin	1317.36	Yi YH, Xu QZ, Li L, Zhang SL, Wu HM, Ding J, Tong YG, Tan WF, Li MH, Tian F, Wu JH, Liaw CC, Bastow KF, Lee KH (2006) Philinopsides A and B, two new sulfated triterpene glycosides from the sea cucumber Pentacta quadrangularis. Helv Chim Acta 89:54-63	2006
MASD#810	philinopside E	Pentaca quadrangularis	Holothuroidea	C53H81NaO24S	Triterpenoid Saponin	1171.26	Zhang, S. Li, L. Yi, Y. Sun, P. (2006). Philinopsides E and F, two new sulfated triterpene glycosidesfrom the sea cucumberPentacta quadrangularis. Natural Product Research. 20(4). 399-407	2006
MASD#811	philinopside F	Pentaca quadrangularis	Holothuroidea	C55H85NaO26S	Triterpenoid Saponin	1231.32	Zhang, S. Li, L. Yi, Y. Sun, P. (2006). Philinopsides E and F, two new sulfated triterpene glycosidesfrom the sea cucumberPentacta quadrangularis. Natural Product Research. 20(4). 399-407	2006
MASD#812	phrygiasterol	Hippasteria phrygiana	Asteroidea	C27H46O6	Steroid	466.659	Levina EV, Kalinovsky AI, Andriyashenko PV, Dmitrenok PS, Aminin DL, Stonik VA (2005) Phrygiasterol, a cytotoxic cyclopropane-containing polyhydroxysteroid, and related compounds from the pacific starfish Hippasteria phrygiana. J Nat Prod 68:1541-1544	2005
MASD#813	phrygioside A	Hippasteria phrygiana	Asteroidea	C38H65NaO18S	Steroid	878.977	Levina EV, Kalinovskii AI, Andriyashchenko PV, Dmitrenok PS, Evtushenko EV, Stonik VA (2004) A new steroidal glycoside phrygioside A and its aglycone from the starfish Hippasteria phrygiana. Russ Chem Bull 53:2634-2638	2004
MASD#814	phrygioside B	Hippasteria phrygiana	Asteroidea	C33H57NaO12S	Steroid	714.864	Levina EV, Kalinovsky AI, Andriyashenko PV, Dmitrenok PS, Aminin DL, Stonik VA (2005) Phrygiasterol, a cytotoxic cyclopropane-containing polyhydroxysteroid, and related compounds from the pacific starfish Hippasteria phrygiana. J Nat Prod 68:1541-1544	2005
MASD#815	Pisasteroside A	Pisaster giganteus	Asteroidea	C34H57NaO14S	Steroidal Saponin	758.873	Zollo F, Finamore E, Riccio R, Minale L (1989) Starfish saponins, Part 37. Steriodal glycoside sulfates from starfishes of the genus Pisaster. J Nat Prod 52:693-700	1989
MASD#816	Pisasteroside B	Pisaster giganteus	Asteroidea	C32H55NaO12S	Steroidal Saponin	700.837	Zollo F, Finamore E, Riccio R, Minale L (1989) Starfish saponins, Part 37. Steriodal glycoside sulfates from starfishes of the genus Pisaster. J Nat Prod 52:693-700	1989
MASD#817	Pisasteroside C	Pisaster giganteus	Asteroidea	C34H57NaO13S	Steroidal Saponin	742.874	Zollo F, Finamore E, Riccio R, Minale L (1989) Starfish saponins, Part 37. Steriodal glycoside sulfates from starfishes of the genus Pisaster. J Nat Prod 52:693-700	1989
MASD#818	pisasteroside D	Pisaster giganteus	Asteroidea	C32H53NaO12S	Steroidal Saponin	698.821	Zollo F, Finamore E, Mortuccio C, Minale L (1990) Starfish saponins, Part 44. Steroidal glycosides from the starfish Pisaster giganteus. J Nat Prod 53:1000-1005	1990
MASD#819	pisasteroside E	Pisaster giganteus	Asteroidea	C32H53NaO12S	Steroidal Saponin	698.821	Zollo F, Finamore E, Mortuccio C, Minale L (1990) Starfish saponins, Part 44. Steroidal glycosides from the starfish Pisaster giganteus. J Nat Prod 53:1000-1005	1990
MASD#820	pisasteroside F	Pisaster giganteus	Asteroidea	C35H61NaO14S	Steroidal Saponin	774.916	Zollo F, Finamore E, Mortuccio C, Minale L (1990) Starfish saponins, Part 44. Steroidal glycosides from the starfish Pisaster giganteus. J Nat Prod 53:1000-1005	1990
MASD#821	placentoside A	Sphaerodiscus placenta	Asteroidea	C38H64O14	Steroidal Saponin	744.916	Zollo F, Finamore E, Minale L (1987) Starfish saponins, XXXI. Novel polyhydroxysteroids and steroidal glycosides from the starfish Sphaerodiscus placenta. J Nat Prod 50:794-799	1987
MASD#822	Planciside A	Acanthaster planci	Asteroidea	C39H68O16	Steroidal Saponin	792.957	Kicha, A. Dinh, T. Ivanchina, N. , ……. Tran, T. Doan, L. (2014). Three New Steroid Biglycosides, Plancisides A,B and C, from the Starfish Acanthaster planci. Natural Product Communications. 9(9). 1269-1274	2014
MASD#823	planciside E	Acanthaster planci	Asteroidea	C40H70O16	Steroidal Saponin	806.984	Vien LT, Hanh TTH, Huong PTT, Tu VA, Thanh NV, Lyakhova EG, Cuong NX, Nam NH, Kiem PV, Minh CV, Kicha AA, Stonik VA (2016) New steroidal glycosides from the starfish Acanthaster planci. Chem Nat Compd 52:1056-1060	2016
MASD#824	planciside F	Acanthaster planci	Asteroidea	C33H57NaO14S	Steroidal Saponin	746.862	Vien LT, Hanh TTH, Huong PTT, Tu VA, Thanh NV, Lyakhova EG, Cuong NX, Nam NH, Kiem PV, Minh CV, Kicha AA, Stonik VA (2016) New steroidal glycosides from the starfish Acanthaster planci. Chem Nat Compd 52:1056-1060	2016
MASD#825	planciside D	Acanthaster planci	Asteroidea	C45H76O18	Steroidal Saponin	905.085	Kicha AA, Kalinovskii AI, Ivanchina NV, Malyarenko TV, Popov RS, Long FK, Hung NA (2014) Minor steroidal triglycoside planciside D from the tropical starfish Acanthaster planci. Chem Nat Compd 50:1032-1036	2014
MASD#826	Poecillastroside A	Poecillastra compressa	Demospongiae	C40H67O13	Steroidal Saponin	755.459	Calabro, K. Kalahroodi, E. Rodrigues, D. , ……. Thierry, P. Soussi, B. Thomas, O. (2017). Poecillastrosides, Steroidal Saponins from the Mediterranen Deep-Sea Sponge Poecillastra compressa (Bowerbank, 1866). Marine drugs. 15(199). 1-12	2017
MASD#827	Poecillastroside B	Poecillastra compressa	Demospongiae	C41H69O13	Steroidal Saponin	769.474	Calabro, K. Kalahroodi, E. Rodrigues, D. , ……. Thierry, P. Soussi, B. Thomas, O. (2017). Poecillastrosides, Steroidal Saponins from the Mediterranen Deep-Sea Sponge Poecillastra compressa (Bowerbank, 1866). Marine drugs. 15(199). 1-12	2017
MASD#828	Poecillastroside C	Poecillastra compressa	Demospongiae	C41H69O13	Steroidal Saponin	769.474	Calabro, K. Kalahroodi, E. Rodrigues, D. , ……. Thierry, P. Soussi, B. Thomas, O. (2017). Poecillastrosides, Steroidal Saponins from the Mediterranen Deep-Sea Sponge Poecillastra compressa (Bowerbank, 1866). Marine drugs. 15(199). 1-12	2017
MASD#829	Poecillastroside D	Poecillastra compressa	Demospongiae	C41H68NaO13	Steroidal Saponin	791.456	Calabro, K. Kalahroodi, E. Rodrigues, D. , ……. Thierry, P. Soussi, B. Thomas, O. (2017). Poecillastrosides, Steroidal Saponins from the Mediterranen Deep-Sea Sponge Poecillastra compressa (Bowerbank, 1866). Marine drugs. 15(199). 1-12	2017
MASD#830	Poecillastroside E	Poecillastra compressa	Demospongiae	C43H66NaO15	Steroidal Saponin	845.43	Calabro, K. Kalahroodi, E. Rodrigues, D. , ……. Thierry, P. Soussi, B. Thomas, O. (2017). Poecillastrosides, Steroidal Saponins from the Mediterranen Deep-Sea Sponge Poecillastra compressa (Bowerbank, 1866). Marine drugs. 15(199). 1-12	2017
MASD#831	Poecillastroside F	Poecillastra compressa	Demospongiae	C41H66NaO13	Steroidal Saponin	789.44	Calabro, K. Kalahroodi, E. Rodrigues, D. , ……. Thierry, P. Soussi, B. Thomas, O. (2017). Poecillastrosides, Steroidal Saponins from the Mediterranen Deep-Sea Sponge Poecillastra compressa (Bowerbank, 1866). Marine drugs. 15(199). 1-12	2017
MASD#832	Poecillastroside G	Poecillastra compressa	Demospongiae	C43H68NaO14	Steroidal Saponin	831.451	Calabro, K. Kalahroodi, E. Rodrigues, D. , ……. Thierry, P. Soussi, B. Thomas, O. (2017). Poecillastrosides, Steroidal Saponins from the Mediterranen Deep-Sea Sponge Poecillastra compressa (Bowerbank, 1866). Marine drugs. 15(199). 1-12	2017
MASD#833	polyacanthoside A	Astropecten polyacanthus	Asteroidea	C35H62O11	Steroidal Saponin	658.87	Vien LT, Hanh TTH, Hong PT, Thanh NV, Huong TT, Cuong NX, Nam NH, Thung DC, Kiem PV, Minh CV (2018) Polar steroid derivatives from the Vietnamese starfish Astropecten polyacanthus. Nat Prod Res 32:54-59	2018
MASD#834	poranoside A	Porania pulvillus	Asteroidea	C39H66O13	Steroidal Saponin	742.944	Andersson L, Nasir A, Bohlin L, Kenne L (1987) Studies of Swedish marine organisms, IX. Polyhdroxylated steroidal glycosides from the starfish Porania pulvillus. J Nat Prod 50:944-947	1987
MASD#835	protolinckioside A	Protoreaster lincki	Asteroidea	C33H58O12	Steroidal Saponin	646.815	Malyarenko TV, Kicha AA, Kalinovsky AI, Ivanchina NV, Popov RS, Pislyagin EA, Menchinskaya ES, Padmakumar KP, Stonik VA (2016) Four new steroidal glycosides, protolinckiosides A-D, from the starfish Protoreaster lincki. Chem Biodiversity 13:998-1007	2016
MASD#836	protolinckioside B	Protoreaster lincki	Asteroidea	C32H56O10	Steroidal Saponin	600.79	Malyarenko TV, Kicha AA, Kalinovsky AI, Ivanchina NV, Popov RS, Pislyagin EA, Menchinskaya ES, Padmakumar KP, Stonik VA (2016) Four new steroidal glycosides, protolinckiosides A-D, from the starfish Protoreaster lincki. Chem Biodiversity 13:998-1007	2016
MASD#837	protolinckioside C	Protoreaster lincki	Asteroidea	C41H69NaO18S	Steroidal Saponin	919.042	Malyarenko TV, Kicha AA, Kalinovsky AI, Ivanchina NV, Popov RS, Pislyagin EA, Menchinskaya ES, Padmakumar KP, Stonik VA (2016) Four new steroidal glycosides, protolinckiosides A-D, from the starfish Protoreaster lincki. Chem Biodiversity 13:998-1007	2016
MASD#838	protolinckioside D	Protoreaster lincki	Asteroidea	C40H65NaO18S	Steroidal Saponin	902.999	Malyarenko TV, Kicha AA, Kalinovsky AI, Ivanchina NV, Popov RS, Pislyagin EA, Menchinskaya ES, Padmakumar KP, Stonik VA (2016) Four new steroidal glycosides, protolinckiosides A-D, from the starfish Protoreaster lincki. Chem Biodiversity 13:998-1007	2016
MASD#839	protoreasteroside	Protoreaster nodosus	Asteroidea	C56H91NaO27S	Steroidal Saponin	1265.37	Riccio R, Zollo F, Finamore E, Minale L, Laurent D, Bargibant G, Pusset J (1985) Starfish Saponins; 19. A Novel Steroidal Glycoside Sulfate from the Starfishes Protoreaster nodosus and Pentaceraster Alveolatus. J Nat Prod 48:266-272	1985
MASD#840	pseudocnoside A	Pseudocnus dubiosus	Holothuroidea	C54H84Na2O28S2	Triterpenoid Saponin	1305.34	Careaga VP, Bueno C, Muniain C, Alché L, Maier MS (2014) Pseudocnoside A, a new cytotoxic and antiproliferative triterpene glycoside from the sea cucumber Pseudocnus dubiosus leoninus. Nat Prod Res 28:213-220	2014
MASD#841	Pseudostichoposide A	Pseudostichopus trachus	Holothuroidea	C53H83NaO24S	Triterpenoid Saponin	1173.28	Kalinin VI, Stonik VA, Kalinovskii AI, Isakov VV (1989) Structure of pseudostichoposide A - the main triterpene glycoside from the holothurian Pseudostichopus trachus. Khim Prir Soedin:678-684	1989
MASD#842	psilasteroside	Luidia quinaria	Asteroidea	C61H99NaO32S	Steroidal Saponin	1413.49	De Marino, S. Borbone, N. Iorizzi, ...., J. Zollo, F. (2003). Bioactive Asterosaponins from the Starfish Luidia quinaria and Psilaster cassiope. Isolation and Structure Characterisation by Two-Dimensional NMR Spectroscopy. J Nat Prod. 66(1). 515-519	2003
MASD#843	Psolusoside B	Psolus fabricii	Holothuroidea	C55H85NaO27S	Triterpenoid Saponin	1247.31	Kalinin VI, Kalinovskii AI, Stonik VA, Dmitrenok PS, El'kin YN (1989) Structure of psolusoside B - A nonholostane triterpene glycoside of the holothurian genus Psolus. Chem Nat Compd 25:311-317	1989
MASD#844	Psolusoside B Disulphonate	Psolus fabricii	Holothuroidea	C55H84Na2O30S2	Triterpenoid Saponin	1349.35	Silchenko AS, Kalinovsky AI, Avilov SA, Kalinin VI, Andrijaschenko PV, Dmitrenok PS, Popov RS, Chingizova EA, Ermakova SP, Malyarenko OS (2019) Structures and bioactivities of six new triterpene glycosides, psolusosides E, F, G, H, H1, and I and the corrected structure of psolusoside B from the sea cucumber Psolus fabricii. Mar Drugs 17:358	2019
MASD#845	Psolusoside B1	Psolus fabricii	Holothuroidea	C55H82Na2O31S2	Triterpenoid Saponin	1349.33	Silchenko, A. Kalinovsky, A. Avilov, S. , ….... Dmitrenok, P. Popov, R. Chingizova, E. (2019). Structures and Bioactivies of Psolusosides B1, B2, J, K, L, M, N, O, P and Q from the Sea Cucumber Psolus fabricii. The First Finding of Tetrasulfated Marine Low Molecular Weight Metabolites. Marine Drugs. 631(17). 1-17	2019
MASD#846	Psolusoside B2	Psolus fabricii	Holothuroidea	C55H82Na2O31S2	Triterpenoid Saponin	1349.33	Silchenko, A. Kalinovsky, A. Avilov, S. , ….... Dmitrenok, P. Popov, R. Chingizova, E. (2019). Structures and Bioactivies of Psolusosides B1, B2, J, K, L, M, N, O, P and Q from the Sea Cucumber Psolus fabricii. The First Finding of Tetrasulfated Marine Low Molecular Weight Metabolites. Marine Drugs. 631(17). 1-17	2019
MASD#847	Psolusoside C1/C3	Psolus fabricii	Holothuroidea	C66H104O32	Triterpenoid Saponin	1409.53	Silchenko AS, Avilov SA, Kalinovsky AI, Kalinin VI, Andrijaschenko PV, Dmitrenok PS (2018) Psolusosides C1, C2, and D1, novel triterpene hexaosides from the sea cucumber[space]Psolus fabricii[space](Psolidae, Dendrochirotida). Nat Prod Commun 13:1623-1628	2018
MASD#848	Psolusoside C2	Psolus fabricii	Holothuroidea	C66H102O32	Triterpenoid Saponin	1407.51	Silchenko AS, Avilov SA, Kalinovsky AI, Kalinin VI, Andrijaschenko PV, Dmitrenok PS (2018) Psolusosides C1, C2, and D1, novel triterpene hexaosides from the sea cucumber[space]Psolus fabricii[space](Psolidae, Dendrochirotida). Nat Prod Commun 13:1623-1628	2018
MASD#849	Psolusoside D1	Psolus fabricii	Holothuroidea	C67H106O32	Triterpenoid Saponin	1423.55	Silchenko AS, Avilov SA, Kalinovsky AI, Kalinin VI, Andrijaschenko PV, Dmitrenok PS (2018) Psolusosides C1, C2, and D1, novel triterpene hexaosides from the sea cucumber[space]Psolus fabricii[space](Psolidae, Dendrochirotida). Nat Prod Commun 13:1623-1628	2018
MASD#850	Psolusoside D2	Psolus fabricii	Holothuroidea	C67H104O33	Triterpenoid Saponin	1437.54	Silchenko AS, Avilov SA, Kalinovsky AI, Kalinin VI, Andrijaschenko PV, Dmitrenok PS, Popov RS, Chingizova EA, Kasakin MF (2019) Psolusosides C3[space]and D2-D5, five novel triterpene hexaosides from the sea cucumber[space]Psolus fabricii[space](Psolidae, Dendrochirotida): chemical structures and bioactivities. Nat Prod Commun 14:1-12	2019
MASD#851	Psolusoside D3	Psolus fabricii	Holothuroidea	C67H106O34	Triterpenoid Saponin	1455.55	Silchenko AS, Avilov SA, Kalinovsky AI, Kalinin VI, Andrijaschenko PV, Dmitrenok PS, Popov RS, Chingizova EA, Kasakin MF (2019) Psolusosides C3[space]and D2-D5, five novel triterpene hexaosides from the sea cucumber[space]Psolus fabricii[space](Psolidae, Dendrochirotida): chemical structures and bioactivities. Nat Prod Commun 14:1-12	2019
MASD#852	Psolusoside D4/D5	Psolus fabricii	Holothuroidea	C67H106O33	Triterpenoid Saponin	1439.55	Silchenko AS, Avilov SA, Kalinovsky AI, Kalinin VI, Andrijaschenko PV, Dmitrenok PS, Popov RS, Chingizova EA, Kasakin MF (2019) Psolusosides C3[space]and D2-D5, five novel triterpene hexaosides from the sea cucumber[space]Psolus fabricii[space](Psolidae, Dendrochirotida): chemical structures and bioactivities. Nat Prod Commun 14:1-12	2019
MASD#853	Psolusoside E/F	Psolus fabricii	Holothuroidea	C54H83NaO25S	Triterpenoid Saponin	1201.29	Silchenko AS, Kalinovsky AI, Avilov SA, Kalinin VI, Andrijaschenko PV, Dmitrenok PS, Popov RS, Chingizova EA, Ermakova SP, Malyarenko OS (2019) Structures and bioactivities of six new triterpene glycosides, psolusosides E, F, G, H, H1, and I and the corrected structure of psolusoside B from the sea cucumber Psolus fabricii. Mar Drugs 17:358	2019
MASD#854	Psolusoside G/I	Psolus fabricii	Holothuroidea	C54H82Na2O29S2	Triterpenoid Saponin	1319.33	Silchenko AS, Kalinovsky AI, Avilov SA, Kalinin VI, Andrijaschenko PV, Dmitrenok PS, Popov RS, Chingizova EA, Ermakova SP, Malyarenko OS (2019) Structures and bioactivities of six new triterpene glycosides, psolusosides E, F, G, H, H1, and I and the corrected structure of psolusoside B from the sea cucumber Psolus fabricii. Mar Drugs 17:358	2019
MASD#855	Psolusoside H	Psolus fabricii	Holothuroidea	C47H71NaO21S	Triterpenoid Saponin	1041.12	Silchenko AS, Kalinovsky AI, Avilov SA, Kalinin VI, Andrijaschenko PV, Dmitrenok PS, Popov RS, Chingizova EA, Ermakova SP, Malyarenko OS (2019) Structures and bioactivities of six new triterpene glycosides, psolusosides E, F, G, H, H1, and I and the corrected structure of psolusoside B from the sea cucumber Psolus fabricii. Mar Drugs 17:358	2019
MASD#856	Psolusoside H1	Psolus fabricii	Holothuroidea	C47H73NaO20S	Triterpenoid Saponin	1027.14	Silchenko AS, Kalinovsky AI, Avilov SA, Kalinin VI, Andrijaschenko PV, Dmitrenok PS, Popov RS, Chingizova EA, Ermakova SP, Malyarenko OS (2019) Structures and bioactivities of six new triterpene glycosides, psolusosides E, F, G, H, H1, and I and the corrected structure of psolusoside B from the sea cucumber Psolus fabricii. Mar Drugs 17:358	2019
MASD#857	Psolusoside J	Psolus fabricii	Holothuroidea	C53H79Na3O32S3	Triterpenoid Saponin	1393.33	Silchenko, A. Kalinovsky, A. Avilov, S. , ….... Dmitrenok, P. Popov, R. Chingizova, E. (2019). Structures and Bioactivies of Psolusosides B1, B2, J, K, L, M, N, O, P and Q from the Sea Cucumber Psolus fabricii. The First Finding of Tetrasulfated Marine Low Molecular Weight Metabolites. Marine Drugs. 631(17). 1-17	2019
MASD#858	Psolusoside K	Psolus fabricii	Holothuroidea	C53H79Na3O32S3	Triterpenoid Saponin	1393.33	Silchenko, A. Kalinovsky, A. Avilov, S. , ….... Dmitrenok, P. Popov, R. Chingizova, E. (2019). Structures and Bioactivies of Psolusosides B1, B2, J, K, L, M, N, O, P and Q from the Sea Cucumber Psolus fabricii. The First Finding of Tetrasulfated Marine Low Molecular Weight Metabolites. Marine Drugs. 631(17). 1-17	2019
MASD#859	Psolusoside L	Psolus fabricii	Holothuroidea	C60H91Na3O36S3	Triterpenoid Saponin	1553.5	Silchenko, A. Kalinovsky, A. Avilov, S. , ….... Dmitrenok, P. Popov, R. Chingizova, E. (2019). Structures and Bioactivies of Psolusosides B1, B2, J, K, L, M, N, O, P and Q from the Sea Cucumber Psolus fabricii. The First Finding of Tetrasulfated Marine Low Molecular Weight Metabolites. Marine Drugs. 631(17). 1-17	2019
MASD#860	Psolusoside M	Psolus fabricii	Holothuroidea	C60H91Na3O36S3	Triterpenoid Saponin	1553.5	Silchenko, A. Kalinovsky, A. Avilov, S. , ….... Dmitrenok, P. Popov, R. Chingizova, E. (2019). Structures and Bioactivies of Psolusosides B1, B2, J, K, L, M, N, O, P and Q from the Sea Cucumber Psolus fabricii. The First Finding of Tetrasulfated Marine Low Molecular Weight Metabolites. Marine Drugs. 631(17). 1-17	2019
MASD#861	Psolusoside N	Psolus fabricii	Holothuroidea	C60H91Na3O37S3	Triterpenoid Saponin	1569.5	Silchenko, A. Kalinovsky, A. Avilov, S. , ….... Dmitrenok, P. Popov, R. Chingizova, E. (2019). Structures and Bioactivies of Psolusosides B1, B2, J, K, L, M, N, O, P and Q from the Sea Cucumber Psolus fabricii. The First Finding of Tetrasulfated Marine Low Molecular Weight Metabolites. Marine Drugs. 631(17). 1-17	2019
MASD#862	Psolusoside O	Psolus fabricii	Holothuroidea	C60H91Na3O37S3	Triterpenoid Saponin	1569.5	Silchenko, A. Kalinovsky, A. Avilov, S. , ….... Dmitrenok, P. Popov, R. Chingizova, E. (2019). Structures and Bioactivies of Psolusosides B1, B2, J, K, L, M, N, O, P and Q from the Sea Cucumber Psolus fabricii. The First Finding of Tetrasulfated Marine Low Molecular Weight Metabolites. Marine Drugs. 631(17). 1-17	2019
MASD#863	Psolusoside P	Psolus fabricii	Holothuroidea	C60H90Na4O39S4	Triterpenoid Saponin	1655.54	Silchenko, A. Kalinovsky, A. Avilov, S. , ….... Dmitrenok, P. Popov, R. Chingizova, E. (2019). Structures and Bioactivies of Psolusosides B1, B2, J, K, L, M, N, O, P and Q from the Sea Cucumber Psolus fabricii. The First Finding of Tetrasulfated Marine Low Molecular Weight Metabolites. Marine Drugs. 631(17). 1-17	2019
MASD#864	Psolusoside Q	Psolus fabricii	Holothuroidea	C60H90Na4O40S4	Triterpenoid Saponin	1671.54	Silchenko, A. Kalinovsky, A. Avilov, S. , ….... Dmitrenok, P. Popov, R. Chingizova, E. (2019). Structures and Bioactivies of Psolusosides B1, B2, J, K, L, M, N, O, P and Q from the Sea Cucumber Psolus fabricii. The First Finding of Tetrasulfated Marine Low Molecular Weight Metabolites. Marine Drugs. 631(17). 1-17	2019
MASD#865	pyncopodioside A	Pycnopodia helianthoides	Asteroidea	C32H56O9	Steroidal Saponin	584.791	Bruno I, Minale L, Riccio R (1989) Starfish sponins 38. Steroidal glycosides from the starfish Pycnopodia helianthoides. J Nat Prod 52:1022-1026	1989
MASD#866	pyncopodioside B	Pycnopodia helianthoides	Asteroidea	C32H55NaO12S	Steroidal Saponin	700.837	Bruno I, Minale L, Riccio R (1989) Starfish sponins 38. Steroidal glycosides from the starfish Pycnopodia helianthoides. J Nat Prod 52:1022-1026	1989
MASD#867	pyncopodioside C	Pycnopodia helianthoides	Asteroidea	C33H58O13S	Steroidal Saponin	694.874	Bruno I, Minale L, Riccio R (1989) Starfish sponins 38. Steroidal glycosides from the starfish Pycnopodia helianthoides. J Nat Prod 52:1022-1026	1989
MASD#868	quadrangularisoside A/A1	Colochirus quadrangularis	Holothuroidea	C55H85NaO27S	Triterpenoid Saponin	1232.49	Silchenko, A. Kalinovsky, A. Avilov, S. , ….... Malyarenko, O. Dautov, S. Kalinin, V. (2020). Structures and bioactivities of quadrangularisosides A, A1, B, B1, B2, C, C1, D, D1–D4, and E from the sea cucumber Colochirus quadrangularis: the first discovery of the glycosides, sulfated by C-4 of the terminal 3-O-methylglucose residue. synergetic effect on colony formation of tumor HT-29 cells of th…	2020
MASD#869	quadrangularisoside B/B1	Colochirus quadrangularis	Holothuroidea	C55H84Na2O28S2	Triterpenoid Saponin	1302.44	Silchenko, A. Kalinovsky, A. Avilov, S. , ….... Malyarenko, O. Dautov, S. Kalinin, V. (2020). Structures and bioactivities of quadrangularisosides A, A1, B, B1, B2, C, C1, D, D1–D4, and E from the sea cucumber Colochirus quadrangularis: the first discovery of the glycosides, sulfated by C-4 of the terminal 3-O-methylglucose residue. synergetic effect on colony formation of tumor HT-29 cells of th…	2020
MASD#870	quadrangularisoside B2	Colochirus quadrangularis	Holothuroidea	C53H80Na2O27S2	Triterpenoid Saponin	1258.41	Silchenko, A. Kalinovsky, A. Avilov, S. , ….... Malyarenko, O. Dautov, S. Kalinin, V. (2020). Structures and bioactivities of quadrangularisosides A, A1, B, B1, B2, C, C1, D, D1–D4, and E from the sea cucumber Colochirus quadrangularis: the first discovery of the glycosides, sulfated by C-4 of the terminal 3-O-methylglucose residue. synergetic effect on colony formation of tumor HT-29 cells of th…	2020
MASD#871	quadrangularisoside C	Colochirus quadrangularis	Holothuroidea	C56H83Na3O31S3	Triterpenoid Saponin	1417.4	Silchenko, A. Kalinovsky, A. Avilov, S. , ….... Malyarenko, O. Dautov, S. Kalinin, V. (2020). Structures and bioactivities of quadrangularisosides A, A1, B, B1, B2, C, C1, D, D1–D4, and E from the sea cucumber Colochirus quadrangularis: the first discovery of the glycosides, sulfated by C-4 of the terminal 3-O-methylglucose residue. synergetic effect on colony formation of tumor HT-29 cells of th…	2020
MASD#872	quadrangularisoside C1	Colochirus quadrangularis	Holothuroidea	C56H88Na2O29S2	Triterpenoid Saponin	1334.46	Silchenko, A. Kalinovsky, A. Avilov, S. , ….... Malyarenko, O. Dautov, S. Kalinin, V. (2020). Structures and bioactivities of quadrangularisosides A, A1, B, B1, B2, C, C1, D, D1–D4, and E from the sea cucumber Colochirus quadrangularis: the first discovery of the glycosides, sulfated by C-4 of the terminal 3-O-methylglucose residue. synergetic effect on colony formation of tumor HT-29 cells of th…	2020
MASD#873	quadrangularisoside D/D1	Colochirus quadrangularis	Holothuroidea	C55H83Na3O31S3	Triterpenoid Saponin	1404.38	Silchenko, A. Kalinovsky, A. Avilov, S. , ….... Malyarenko, O. Dautov, S. Kalinin, V. (2020). Structures and bioactivities of quadrangularisosides A, A1, B, B1, B2, C, C1, D, D1–D4, and E from the sea cucumber Colochirus quadrangularis: the first discovery of the glycosides, sulfated by C-4 of the terminal 3-O-methylglucose residue. synergetic effect on colony formation of tumor HT-29 cells of th…	2020
MASD#874	quadrangularisoside D2	Colochirus quadrangularis	Holothuroidea	C53H79Na3O30S3	Triterpenoid Saponin	1360.35	Silchenko, A. Kalinovsky, A. Avilov, S. , ….... Malyarenko, O. Dautov, S. Kalinin, V. (2020). Structures and bioactivities of quadrangularisosides A, A1, B, B1, B2, C, C1, D, D1–D4, and E from the sea cucumber Colochirus quadrangularis: the first discovery of the glycosides, sulfated by C-4 of the terminal 3-O-methylglucose residue. synergetic effect on colony formation of tumor HT-29 cells of th…	2020
MASD#875	quadrangularisoside D3/D4	Colochirus quadrangularis	Holothuroidea	C55H83Na3O33S3	Triterpenoid Saponin	1436.37	Silchenko, A. Kalinovsky, A. Avilov, S. , ….... Malyarenko, O. Dautov, S. Kalinin, V. (2020). Structures and bioactivities of quadrangularisosides A, A1, B, B1, B2, C, C1, D, D1–D4, and E from the sea cucumber Colochirus quadrangularis: the first discovery of the glycosides, sulfated by C-4 of the terminal 3-O-methylglucose residue. synergetic effect on colony formation of tumor HT-29 cells of th…	2020
MASD#876	quadrangularisoside E	Colochirus quadrangularis	Holothuroidea	C54H81Na3O31S3	Triterpenoid Saponin	1390.36	Silchenko, A. Kalinovsky, A. Avilov, S. , ….... Malyarenko, O. Dautov, S. Kalinin, V. (2020). Structures and bioactivities of quadrangularisosides A, A1, B, B1, B2, C, C1, D, D1–D4, and E from the sea cucumber Colochirus quadrangularis: the first discovery of the glycosides, sulfated by C-4 of the terminal 3-O-methylglucose residue. synergetic effect on colony formation of tumor HT-29 cells of th…	2020
MASD#877	quinovopyranosyl-frondogenin	Cucumaria frondosa	Holothuroidea	C43H68O13	Triterpenoid Saponin	793.004	Findlay JH, Daljeet A (1984) Frondogenin; a new aglycone from the sea cucumber Cucumaria frondosa. J Nat Prod 47:320-324	1984
MASD#878	rathbunioside R1	Asterias rathbuni	Asteroidea	C32H56O8	Steroidal Saponin	568.792	Ivanchina NV, Kicha AA, Kalinovsky AI, Dmitrenok PS (2001) New steroid glycosides from the starfish Asterias rathbuni. J Nat Prod 64:945-947	2001
MASD#879	rathbunioside R2	Asterias rathbuni	Asteroidea	C32H56O9	Steroidal Saponin	584.791	Ivanchina NV, Kicha AA, Kalinovsky AI, Dmitrenok PS (2001) New steroid glycosides from the starfish Asterias rathbuni. J Nat Prod 64:945-947	2001
MASD#880	Regularoside A	Halityle regularis	Asteroidea	C58H95NaO28S	Steroidal Saponin	1309.43	Riccio R, Iorizzi M, Greco OS, Minale L, Debray M, Menou JL (1985) Starfish saponins 22.Asterosaponins from Halityle regularis; a novel 22;23-epoxysteroidal glycoside sulfate. J Nat Prod 48:756-765	1985
MASD#881	Regularoside B (Asterosaponin A)	Halityle regularis	Asteroidea	C56H91NaO27S	Steroidal Saponin	1265.37	Riccio R, Iorizzi M, Greco OS, Minale L, Debray M, Menou JL (1985) Starfish saponins 22.Asterosaponins from Halityle regularis; a novel 22;23-epoxysteroidal glycoside sulfate. J Nat Prod 48:756-765	1985
MASD#882	regulusoside A	Pentaceraster regulus	Asteroidea	C38H66O14	Steroidal Saponin	746.932	Kicha AA, Ivanchina NV, Malyarenko TV, Kalinovsky AI, Dmitrenok PS, Pislyagin EA, Yurchenko EA (2016) Regulusosides A, B, and C, three new polyhydroxysteroid glycosides from the starfish Pentaceraster regulus. Nat Prod Commun 11:1243-1246	2016
MASD#883	regulusoside B	Pentaceraster regulus	Asteroidea	C37H64O14	Steroidal Saponin	732.905	Kicha AA, Ivanchina NV, Malyarenko TV, Kalinovsky AI, Dmitrenok PS, Pislyagin EA, Yurchenko EA (2016) Regulusosides A, B, and C, three new polyhydroxysteroid glycosides from the starfish Pentaceraster regulus. Nat Prod Commun 11:1243-1246	2016
MASD#884	regulusoside C	Pentaceraster regulus	Asteroidea	C39H68O14	Steroidal Saponin	760.959	Kicha AA, Ivanchina NV, Malyarenko TV, Kalinovsky AI, Dmitrenok PS, Pislyagin EA, Yurchenko EA (2016) Regulusosides A, B, and C, three new polyhydroxysteroid glycosides from the starfish Pentaceraster regulus. Nat Prod Commun 11:1243-1246	2016
MASD#885	regulusoside D	Pentaceraster regulus	Asteroidea	C38H66O15	Steroidal Saponin	762.44	Vien, L. Hanh, T. Quang, T. Cuong, N. Thao, D. Nam, N. Thung, D. (2022). Polyhydroxylated steroid derivatives from the starfish Pentaceraster regulus. Natural Product Reports. 36(1). 2223-2229	2022
MASD#886	regulusoside S1	Pentaceraster regulus	Asteroidea	C35H61NaO13S	Steroidal Saponin	758.917	Kicha AA, Ivanchina NV, Malyarenko TV, Kalinovsky AI, Dmitrenok PS (2017) Sulfated steroidal glycosides, regulusosides S1 and S2, from the tropical starfish Pentaceraster regulus. Chem Nat Compd 53:88-92	2017
MASD#887	regulusoside S2	Pentaceraster regulus	Asteroidea	C40H69NaO17S	Steroidal Saponin	891.032	Kicha AA, Ivanchina NV, Malyarenko TV, Kalinovsky AI, Dmitrenok PS (2017) Sulfated steroidal glycosides, regulusosides S1 and S2, from the tropical starfish Pentaceraster regulus. Chem Nat Compd 53:88-92	2017
MASD#888	reticulatoside A	Oreaster reticulatus	Asteroidea	C55H89NaO27S	Steroidal Saponin	1251.35	Iorizzi M, Bifulco G (1995) Starfish saponins. 53. A reinvestigation of polar steroids from starfish Oreaster reticulatus: isolation of 16 steroidal oligoglycosides & 6 polyhydroxysteroids. J Nat Prod 58:10-26	1995
MASD#889	reticulatoside B	Oreaster reticulatus	Asteroidea	C55H91NaO27S	Steroidal Saponin	1253.36	Iorizzi M, Bifulco G (1995) Starfish saponins. 53. A reinvestigation of polar steroids from starfish Oreaster reticulatus: isolation of 16 steroidal oligoglycosides & 6 polyhydroxysteroids. J Nat Prod 58:10-26	1995
MASD#890	rollentoside A	Asterias rollestoni	Asteroidea	C57H90O24	Triterpenoid Saponin	1159.32	Zhan, Y. Sun, Y. Li, W. Ling, Y. Sha, Y. Pei, Y. (2006). A new triterpene glycoside from Asterias rollestoni. Journal of Asian Natural Product Research. 8(7). 631-636	2006
MASD#891	rollentoside B	Asterias rollestoni	Asteroidea	C55H88O22	Triterpenoid Saponin	1101.29	Zhan, Y. Sun, Y. Li, W. Ling, Y. Sha, Y. Pei, Y. (2006). A new triterpene glycoside from Asterias rollestoni. Journal of Asian Natural Product Research. 8(7). 631-636	2006
MASD#892	rollentosol A	Asterias rollestoni	Asteroidea	C32H52O4	Triterpegenin	500.764	Zhan, Y. Sun, Y. Li, W. Ling, Y. Sha, Y. Pei, Y. (2006). A new triterpene glycoside from Asterias rollestoni. Journal of Asian Natural Product Research. 8(7). 631-636	2006
MASD#893	Ruberoside A	Asterias rubens	Asteroidea	C62H103NaO31S	Steroidal Saponin	1413.53	Sandvoss M, Pham LH, Levsen K, Preiss A, Mugge C, Wunsch G (2000) Isolation & structural elucidation of steroid oligoglycosides from the starfish Asterias rubens by means of direct online LC-NMR-MS hyphenation & 1- & 2-D NMR. Eur J Org Chem:1253-1262	2000
MASD#894	Ruberoside B (Saponin B)	Asterias rubens	Asteroidea	C57H95NaO27S	Steroidal Saponin	1281.42	Sandvoss M, Pham LH, Levsen K, Preiss A, Mugge C, Wunsch G (2000) Isolation & structural elucidation of steroid oligoglycosides from the starfish Asterias rubens by means of direct online LC-NMR-MS hyphenation & 1- & 2-D NMR. Eur J Org Chem:1253-1262	2000
MASD#895	Ruberoside C/D/F	Asterias rubens	Asteroidea	C57H93NaO28S	Steroidal Saponin	1295.4	Sandvoss M, Pham LH, Levsen K, Preiss A, Mugge C, Wunsch G (2000) Isolation & structural elucidation of steroid oligoglycosides from the starfish Asterias rubens by means of direct online LC-NMR-MS hyphenation & 1- & 2-D NMR. Eur J Org Chem:1253-1262	2000
MASD#896	Ruberoside E	Asterias rubens	Asteroidea	C56H91NaO26S	Steroidal Saponin	1249.37	Sandvoss M, Preiss A, Levsen K, Weisemann R, Spraul M (2003) Two new asterosaponins from the starfish Asterias rubens: application of a cryogenic NMR probe head. Magnetic Resonance in Chemistry 41:949-954	2003
MASD#897	Ruberoside G	Asterias rubens	Asteroidea	C57H92O27S	Steroidal Saponin	1241.4	Stonik, A. Ivanchina, N. Kicha, A. (2008). New Polar Steroids from Starfsish. Natural Products Communications. 3(10). 1587-1610	2008
MASD#898	sanguinoside A/C	Henricia sanguinolenta	Asteroidea	C36H62O10	Steroidal Saponin	654.882	Kalinovskii AI, Levina EV, Stonik VA, Dmitrenok PS, Andriyashchenko PV (2004) Steroid polyols from the Far Eastern Starfish Henricia sanguinolenta and H-laeviuscola laeviuscola. Russ J Bioorg Chem 30:191-195	2004
MASD#899	sanguinoside B	Henricia sanguinolenta	Asteroidea	C35H62O10	Steroidal Saponin	642.871	Kalinovskii AI, Levina EV, Stonik VA, Dmitrenok PS, Andriyashchenko PV (2004) Steroid polyols from the Far Eastern Starfish Henricia sanguinolenta and H-laeviuscola laeviuscola. Russ J Bioorg Chem 30:191-195	2004
MASD#900	santiagoside	Neosmilaster georgianus	Asteroidea	C51H83NaO23S	Steroidal Saponin	1133.26	Vazquez MJ, Quinoa E, Riguera R (1992) Santiagoside, the first asterosaponin from an Antarctic starfish (Neosmilaster georgianus). Tetrahedron 48:6739-6746	1992
MASD#901	Sarasinoside A1	Asteopus sarasinosum	Demospongiae	C62H100N2O26	Steroidal Saponin	1289.47	Kitagawa I, Kobayashi M, Okamoto Y, Yoshikawa M, Hamamoto Y (1987) Sarasinosides A1,B1 & C1; norlanostane-triterpenoid oligoglycosides from Sponge Asteropus sarasinosum. Chem Pharm Bull 35:5036-5039	1987
MASD#902	Sarasinoside A2/A3	Asteopus sarasinosum	Demospongiae	C62H98N2O26	Steroidal Saponin	1287.45	Kobayashi M, Okamoto Y, Kitagawa I (1991) The structures of sarasinosides A1, 2, 3; B1, 2, 3;C1,2, and3, 9 new norlanostane-triterpen. oligoglycosides from the Palauan marine Sponge Asteopus sarasinosum. Chem Pharm Bull 39:2867-2877	1991
MASD#903	Sarasinoside A4/A5	Melophlus sarassinorum	Demospongiae	C62H98N2O27	Steroidal Saponin	1303.45	Santalova EA, Denisenko VA, Dmitrenok PS, Berdyshev DV, Stonik VA (2006) Two new sarasinosides from the sponge Melophlus sarassinorum. Nat Prod Commun 1:265-271	2006
MASD#904	Sarasinoside B1	Asteopus sarasinosum	Demospongiae	C61H98N2O25	Steroidal Saponin	1259.44	Kitagawa I, Kobayashi M, Okamoto Y, Yoshikawa M, Hamamoto Y (1987) Sarasinosides A1,B1 & C1; norlanostane-triterpenoid oligoglycosides from Sponge Asteropus sarasinosum. Chem Pharm Bull 35:5036-5039	1987
MASD#905	Sarasinoside B2/B3	Asteopus sarasinosum	Demospongiae	C61H96N2O25	Steroidal Saponin	1257.43	Kobayashi M, Okamoto Y, Kitagawa I (1991) The structures of sarasinosides A1, 2, 3; B1, 2, 3;C1,2, and3, 9 new norlanostane-triterpen. oligoglycosides from the Palauan marine Sponge Asteopus sarasinosum. Chem Pharm Bull 39:2867-2877	1991
MASD#906	Sarasinoside C1	Asteopus sarasinosum	Demospongiae	C55H88N2O20	Steroidal Saponin	1097.3	Kitagawa I, Kobayashi M, Okamoto Y, Yoshikawa M, Hamamoto Y (1987) Sarasinosides A1,B1 & C1; norlanostane-triterpenoid oligoglycosides from Sponge Asteropus sarasinosum. Chem Pharm Bull 35:5036-5039	1987
MASD#907	Sarasinoside C2/C3	Asteopus sarasinosum	Demospongiae	C55H86N2O20	Steroidal Saponin	1095.29	Kobayashi M, Okamoto Y, Kitagawa I (1991) The structures of sarasinosides A1, 2, 3; B1, 2, 3;C1,2, and3, 9 new norlanostane-triterpen. oligoglycosides from the Palauan marine Sponge Asteopus sarasinosum. Chem Pharm Bull 39:2867-2877	1991
MASD#908	Sarasinoside D	Asteropus sarasinosum	Demospongiae	C62H102N2O26	Steroidal Saponin	1291.49	Espada A, Jimenez C, Rodriguez J, Crews P, Riguera R (1992) Sarasinosides D-G: four new triterpenoid saponins from the sponge Asteropus sarasinosum. Tetrahedron 48:8685-8696	1992
MASD#909	Sarasinoside E	Asteropus sarasinosum	Demospongiae	C61H98N2O27	Steroidal Saponin	1291.44	Espada A, Jimenez C, Rodriguez J, Crews P, Riguera R (1992) Sarasinosides D-G: four new triterpenoid saponins from the sponge Asteropus sarasinosum. Tetrahedron 48:8685-8696	1992
MASD#910	Sarasinoside F	Asteropus sarasinosum	Demospongiae	C62H100N2O27	Steroidal Saponin	1305.47	Espada A, Jimenez C, Rodriguez J, Crews P, Riguera R (1992) Sarasinosides D-G: four new triterpenoid saponins from the sponge Asteropus sarasinosum. Tetrahedron 48:8685-8696	1992
MASD#911	sarasinoside G	Asteropus sarasinosum	Demospongiae	C62H100N2O25	Steroidal Saponin	1273.47	Espada A, Jimenez C, Rodriguez J, Crews P, Riguera R (1992) Sarasinosides D-G: four new triterpenoid saponins from the sponge Asteropus sarasinosum. Tetrahedron 48:8685-8696	1992
MASD#912	sarasinoside H1/I1	Melophlus isis	Demospongiae	C62H100N2O28	Steroidal Saponin	1321.47	Lee HS, See Y, Cho KW, Rho JR, Shin J, Paul VJ (2000) New triterpenoid saponins from the Sponge Melophlus isis. J Nat Prod 63:915-919	2000
MASD#913	sarasinoside H2/I2	Melophlus isis	Demospongiae	C63H102N2O28	Steroidal Saponin	1335.5	Lee HS, See Y, Cho KW, Rho JR, Shin J, Paul VJ (2000) New triterpenoid saponins from the Sponge Melophlus isis. J Nat Prod 63:915-919	2000
MASD#914	sarasinoside J	Melophlus sarassinorum	Demospongiae	C62H102N2O27	Steroidal Saponin	1307.48	Dai HF, Edrada RA, Ebel R, Nimtz M, Wray V, Proksch P (2005) Norlanostane triterpenoidal saponins from the marine sponge Melophlus sarassinorum. J Nat Prod 68:1231-1237	2005
MASD#915	sarasinoside K	Melophlus sarassinorum	Demospongiae	C63H104N2O29	Steroidal Saponin	1353.51	Dai HF, Edrada RA, Ebel R, Nimtz M, Wray V, Proksch P (2005) Norlanostane triterpenoidal saponins from the marine sponge Melophlus sarassinorum. J Nat Prod 68:1231-1237	2005
MASD#916	sarasinoside L	Melophlus sarassinorum	Demospongiae	C62H98N2O28	Steroidal Saponin	1319.45	Dai HF, Edrada RA, Ebel R, Nimtz M, Wray V, Proksch P (2005) Norlanostane triterpenoidal saponins from the marine sponge Melophlus sarassinorum. J Nat Prod 68:1231-1237	2005
MASD#917	sarasinoside M	Melophlus sarassinorum	Demospongiae	C62H98N2O27	Steroidal Saponin	1303.45	Dai HF, Edrada RA, Ebel R, Nimtz M, Wray V, Proksch P (2005) Norlanostane triterpenoidal saponins from the marine sponge Melophlus sarassinorum. J Nat Prod 68:1231-1237	2005
MASD#918	sarasinoside N	Lipastrotethya sp.	Demospongiae	C50H80N2O16	Steroidal Saponin	965.188	Lee JH, Jeon JE, Lee YJ, Lee HS, Sim CJ, Oh KB, Shin J (2012) Nortriterpene Glycosides of the Sarasinoside Class from the Sponge Lipastrotethya sp. J Nat Prod 75:1365-1372	2012
MASD#919	sarasinoside O/P/Q/R	Lipastrotethya sp.	Demospongiae	C62H100N2O28	Steroidal Saponin	1321.47	Lee JH, Jeon JE, Lee YJ, Lee HS, Sim CJ, Oh KB, Shin J (2012) Nortriterpene Glycosides of the Sarasinoside Class from the Sponge Lipastrotethya sp. J Nat Prod 75:1365-1372	2012
MASD#920	Scabraside A (24-dehydroechinoside A; Fuscocinerosides B/C)	Holothuria scabra	Holothuroidea	C54H85NaO26S	Triterpenoid Saponin	1219.3	Han H, Yi YH, Xu QZ, La MP, Zhang HW (2009) Two New Cytotoxic Triterpene Glycosides from the Sea Cucumber Holothuria scabra. Planta Med 75:1608-1612	2009
MASD#921	Scabraside B	Holothuria scabra	Holothuroidea	C54H85NaO27S	Triterpenoid Saponin	1235.3	Han H, Yi YH, Xu QZ, La MP, Zhang HW (2009) Two New Cytotoxic Triterpene Glycosides from the Sea Cucumber Holothuria scabra. Planta Med 75:1608-1612	2009
MASD#922	sch 725737	Novodinia antillensis	Asteroidea	C61H101O30S	Steroidal Saponin	1346.51	Yang, S. Chan, T. Buevich, A. , ….... Chen, G. Pramanik, B. Chu, M. (2007). Novel steroidal saponins, Sch 725737 and Sch 725739, from a marine starfish, Novodinia antillensis. Bioorganic & Medicinal Chemistry Letters . 17(1). 5543-5547	2007
MASD#923	sch 725739	Novodinia antillensis	Asteroidea	C62H103O30S	Steroidal Saponin	1360.54	Yang, S. Chan, T. Buevich, A. , ….... Chen, G. Pramanik, B. Chu, M. (2007). Novel steroidal saponins, Sch 725737 and Sch 725739, from a marine starfish, Novodinia antillensis. Bioorganic & Medicinal Chemistry Letters . 17(1). 5543-5547	2007
MASD#924	Scoparioside A	Astropecten scoparius	Asteroidea	C32H55NaO12S	Steroidal Saponin	700.837	Iorizzi M, Minale L, Riccio R, Kamiya H (1990) Starfish saponins, 45. Novel sulfated steroidal glycosides rfom the starfish Astropecten scoparius. J Nat Prod 53:1225-1233	1990
MASD#925	Scoparioside B	Astropecten scoparius	Asteroidea	C32H55NaO12S	Steroidal Saponin	700.837	Iorizzi M, Minale L, Riccio R, Kamiya H (1990) Starfish saponins, 45. Novel sulfated steroidal glycosides rfom the starfish Astropecten scoparius. J Nat Prod 53:1225-1233	1990
MASD#926	Scoparioside C	Astropecten scoparius	Asteroidea	C33H57NaO12S	Steroidal Saponin	714.864	Iorizzi M, Minale L, Riccio R, Kamiya H (1990) Starfish saponins, 45. Novel sulfated steroidal glycosides rfom the starfish Astropecten scoparius. J Nat Prod 53:1225-1233	1990
MASD#927	Scoparioside D	Astropecten scoparius	Asteroidea	C32H53NaO12S	Steroidal Saponin	698.821	Iorizzi M, Minale L, Riccio R, Kamiya H (1990) Starfish saponins, 45. Novel sulfated steroidal glycosides rfom the starfish Astropecten scoparius. J Nat Prod 53:1225-1233	1990
MASD#928	Sepositoside A	Echinaster sepositus	Asteroidea	C45H69NaO18	Steroidal Saponin	935.026	De Simone, F. Dini, A. Finamore, E. Minale, L. Cosimo, P. Riccio, R. Zollo, F. (1981). Starfish saponins. Part 5. Structure of sepositoside A, a novel steroidal cyclic glycoside from the starfish Echinaster sepositus. Journal. Chem. Soc. 1. 1855-1862	1981
MASD#929	sodium (24S)-5α-cholestane-3β,4β,5,6α,7β,8,14,15α,24-nonanol	Archaster typicus	Asteroidea	C27H47NaO12S	Steroid	632.718	Hanh, T. Vien, L. Vinh, L. , ….... Thung, D. Kiem, P. Minh, C. (2016). Further Highly Hydroxylated Steroids from the Vietnamese Starfish Archaster typicus. Chemical Pharmacy Bulletin. 64(10). 1523-1527	2016
MASD#930	sodium 5α-cholest-3β,6α,8,14,15α,24,25,26-octaol 15-sulfate	Archaster typicus	Asteroidea	C27H47NaO11S	Steroid	616.719	Hanh, T. Vien, L. Vinh, L. , ….... Thung, D. Kiem, P. Minh, C. (2016). Further Highly Hydroxylated Steroids from the Vietnamese Starfish Archaster typicus. Chemical Pharmacy Bulletin. 64(10). 1523-1527	2016
MASD#931	Sokodoside A	Erylus placenta	Demospongiae	C47H74O21	Steroidal Saponin	975.088	Okada Y, Matsunaga S (2006) Sokodosides, steroid glycosides with an isopropyl side chain, from the marine Sponge Erylus placenta. J Org Chem 71:4884-4888	2006
MASD#932	Sokodoside B	Erylus placenta	Demospongiae	C41H62O16	Steroidal Saponin	810.931	Okada Y, Matsunaga S (2006) Sokodosides, steroid glycosides with an isopropyl side chain, from the marine Sponge Erylus placenta. J Org Chem 71:4884-4888	2006
MASD#933	Solasteroside A (Ruberoside E)	Solaster borealis	Asteroidea	C56H91NaO26S	Steroidal Saponin	1249.37	Iorizzi M, Mínale L, Riccio R, Yasumoto T (1992) Starfish saponins, 48. Isolation of fifteen sterol constituents (six glycosides and nine polyhydroxysteroids) from the starfish Solaster borealis. Journal of Natural Products 55:866-811	1992
MASD#934	Solasteroside S1	Solaster dawsoni	Asteroidea	C32H56O9	Steroidal Saponin	584.791	Kicha AA, Kalinovskii AI, Ivanchina NV, Stonik VA (1993) Steroid glycosides from the starfish Solaster dawsoni (Verrill). Russ Chem Bull 42:943-946	1993
MASD#935	Solasteroside S2	Solaster dawsoni	Asteroidea	C41H72O16	Steroidal Saponin	821.011	Kicha AA, Kalinovskii AI, Ivanchina NV, Stonik VA (1993) Steroid glycosides from the starfish Solaster dawsoni (Verrill). Russ Chem Bull 42:943-946	1993
MASD#936	stichloroside A1/B1	Stichopus chloronotus	Holothuroidea	C68H110O33	Triterpenoid Saponin	1455.59	Kitagawa I, Kobayashi M, Inamoto T, Yasuzawa T, Kyogoku Y (1981) The structures of six antifungal oligoglycosides, stichlorosides A1, A2, B1, B2, C1, and C2 from the sea cucumber Stichopus chloronotus (Brandt). Chem Pharm Bull 29:2387-2391	1981
MASD#937	stichloroside A2/B2	Stichopus chloronotus	Holothuroidea	C68H108O33	Triterpenoid Saponin	1453.58	Kitagawa I, Kobayashi M, Inamoto T, Yasuzawa T, Kyogoku Y (1981) The structures of six antifungal oligoglycosides, stichlorosides A1, A2, B1, B2, C1, and C2 from the sea cucumber Stichopus chloronotus (Brandt). Chem Pharm Bull 29:2387-2391	1981
MASD#938	stichloroside C1	Stichopus chloronotus	Holothuroidea	C68H110O32	Triterpenoid Saponin	1439.6	Kitagawa I, Kobayashi M, Inamoto T, Yasuzawa T, Kyogoku Y (1981) The structures of six antifungal oligoglycosides, stichlorosides A1, A2, B1, B2, C1, and C2 from the sea cucumber Stichopus chloronotus (Brandt). Chem Pharm Bull 29:2387-2391	1981
MASD#939	stichloroside C2	Stichopus chloronotus	Holothuroidea	C68H108O32	Triterpenoid Saponin	1437.58	Kitagawa I, Kobayashi M, Inamoto T, Yasuzawa T, Kyogoku Y (1981) The structures of six antifungal oligoglycosides, stichlorosides A1, A2, B1, B2, C1, and C2 from the sea cucumber Stichopus chloronotus (Brandt). Chem Pharm Bull 29:2387-2391	1981
MASD#940	stichloroside F	Stichopus chloronotus	Holothuroidea	C47H76O17	Triterpenoid Saponin	913.108	Thao NP, Luyen BTT, Le Vien T, Tai BH, Le Dat D, Cuong NX, Nam NH, Van Kiem P, Van Minh C, Kim YH (2014) Triterpene saponins from the sea cucumber Stichopus chloronotus. Nat Prod Commun 9:615-623	2014
MASD#941	synallactoside A2	Synallactes nozawai	Holothuroidea	C66H104O30	Triterpenoid Saponin	1377.53	Silchenko AS, Avilov SA, Antonov AA, Kalinin VI, Kalinovsky AI, Smirnov AV, Riguera R (2002) Triterpene glycosides from the deep-water north-pazific sea cucumber Synallactes nozawai Mitsukuri. J Nat Prod 65:1802-1808	2002
MASD#942	synallactoside B1	Synallactes nozawai	Holothuroidea	C67H106O31	Triterpenoid Saponin	1407.55	Silchenko AS, Avilov SA, Antonov AA, Kalinin VI, Kalinovsky AI, Smirnov AV, Riguera R (2002) Triterpene glycosides from the deep-water north-pazific sea cucumber Synallactes nozawai Mitsukuri. J Nat Prod 65:1802-1808	2002
MASD#943	synallactoside B2	Synallactes nozawai	Holothuroidea	C60H94O26	Triterpenoid Saponin	1231.39	Silchenko AS, Avilov SA, Antonov AA, Kalinin VI, Kalinovsky AI, Smirnov AV, Riguera R (2002) Triterpene glycosides from the deep-water north-pazific sea cucumber Synallactes nozawai Mitsukuri. J Nat Prod 65:1802-1808	2002
MASD#944	synallactoside C	Synallactes nozawai	Holothuroidea	C61H96O27	Triterpenoid Saponin	1261.41	Silchenko AS, Avilov SA, Antonov AA, Kalinin VI, Kalinovsky AI, Smirnov AV, Riguera R (2002) Triterpene glycosides from the deep-water north-pazific sea cucumber Synallactes nozawai Mitsukuri. J Nat Prod 65:1802-1808	2002
MASD#945	Synaptoside A	Synapta maculata	Holothuroidea	C60H92Na2O31S	Triterpenoid Saponin	1401.41	Avilov SA, Silchenko AS, Antonov AS, Kalinin VI, Kalinovsky AI, Smirnov AV, Dmitrenok PS (2008) Synaptosides A and A(1), triterpene glycosides from the sea cucumber Synapta maculata containing 3-O-methylglucuronic acid and their cytotoxic activity against tumor cells. J Nat Prod 71:525-531	2008
MASD#946	Synaptoside A1	Synapta maculata	Holothuroidea	C60H90Na2O32S	Triterpenoid Saponin	1415.39	Avilov SA, Silchenko AS, Antonov AS, Kalinin VI, Kalinovsky AI, Smirnov AV, Dmitrenok PS (2008) Synaptosides A and A(1), triterpene glycosides from the sea cucumber Synapta maculata containing 3-O-methylglucuronic acid and their cytotoxic activity against tumor cells. J Nat Prod 71:525-531	2008
MASD#947	tenuispinoside A/C	Coscinasterias tenuispina	Asteroidea	C56H91NaO28S	Steroidal Saponin	1281.37	Riccio R, Iorizzi M, Minale L (1986) Starfish saponins XXX. Isolation of sixteen steroidal glycosides and three polyhydroxysteroids from the Mediterranean starfish Coscinasterias tenuispina. Bull Soc Chim Belg 95:869-893	1986
MASD#948	tenuispinoside B	Coscinasterias tenuispina	Asteroidea	C56H91NaO27S	Steroidal Saponin	1265.37	Riccio R, Iorizzi M, Minale L (1986) Starfish saponins XXX. Isolation of sixteen steroidal glycosides and three polyhydroxysteroids from the Mediterranean starfish Coscinasterias tenuispina. Bull Soc Chim Belg 95:869-893	1986
MASD#949	thelenotoside	Stichopus japonicus	Holothuroidea	C55H86O22	Triterpenoid Saponin	1099.27	Mal'tev II, Stekhova SI, Shentsova EB, Anisimov MM, Stonik VA (1985) Antimicrobial activity of glycosides from holothurians of the Stichopodidae family. CA 102: 146003z. Khim Farm Zh 19:54-56	1985
MASD#950	thornasterol A	Acanthaster planci	Asteroidea	C27H44O4	Steroid	432.645	Kitagawa I, Kobayashi M, Sugawara T, Yosioka I (1975) Thornasterol A and B, two genuine sapogenols from the starfish Acnthaster planci. Tetrahedron Lett:967-970	1975
MASD#951	thornasterol A sulfate	Asterias rubens	Asteroidea	C27H44O7S	Steroid	512.702	Veares MP, Goad LJ, ApSimon JW (1988) Thornasterol A sulphate, a constituent of the starfish Asterias rubens. Comp Biochem Physiol, Part B 90:25-28	1988
MASD#952	thornasterol B	Acanthaster planci	Asteroidea	C28H46O4	Steroid	446.672	Kitagawa I, Kobayashi M, Sugawara T, Yosioka I (1975) Thornasterol A and B, two genuine sapogenols from the starfish Acnthaster planci. Tetrahedron Lett:967-970	1975
MASD#953	Thornasteroside A	Acanthaster planci	Asteroidea	C56H91NaO28S	Steroidal Saponin	1281.37	Kitagawa I, Kobayashi M (1978) Saponin sapogenol XXVI. Steroidal saponins from the starfish Acanthaster planci L. (crown of thorns). Structue of major saponin thornasterosdie A. Chem Pharm Bull 26:1864-1873	1978
MASD#954	thromidioside	Thromidia catalai	Asteroidea	C34H58O11	Steroidal Saponin	642.827	Riccio R, Greco OS, Minale L (1988) Starfish saponins, Part 36. Steroidal oligoglycosides from the Pacific starfish Thromidia catalai. J Nat Prod 51:1003-1005	1988
MASD#955	thyonoside A	Thyone aurea	Holothuroidea	C54H83NaO24S	Triterpenoid Saponin	1185.29	Bonnard I, Rinehart KL (2004) Thyonosides A and B, two new saponins isolated from the holothurian Thyone aurea. Tetrahedron 60:2987-2992	2004
MASD#956	thyonoside B	Thyone aurea	Holothuroidea	C55H84Na2O28S2	Triterpenoid Saponin	1317.36	Bonnard I, Rinehart KL (2004) Thyonosides A and B, two new saponins isolated from the holothurian Thyone aurea. Tetrahedron 60:2987-2992	2004
MASD#957	tremasterol A	Tremaster novaecaledoniae	Asteroidea	C35H59Na2O15PS	Steroidal Saponin	842.862	De riccardis (1992) The first occurence of polyhydroxylated steroids with phosphate conjugation from the starfish Tremaster novaecaledoniae. Tetrahedron Lett 33:1097-1100	1992
MASD#958	tremasterol B	Tremaster novaecaledoniae	Asteroidea	C43H67Na2O19PS	Steroidal Saponin	1011.01	De riccardis (1992) The first occurence of polyhydroxylated steroids with phosphate conjugation from the starfish Tremaster novaecaledoniae. Tetrahedron Lett 33:1097-1100	1992
MASD#959	tremasterol C	Tremaster novaecaledoniae	Asteroidea	C37H61Na2O16PS	Steroidal Saponin	884.899	De riccardis (1992) The first occurence of polyhydroxylated steroids with phosphate conjugation from the starfish Tremaster novaecaledoniae. Tetrahedron Lett 33:1097-1100	1992
MASD#960	triseramide	Astropecten triseriatus	Asteroidea	C30H50NNaO8S	Steroid	607.779	Levina EV, Kalinovskii AI, Dmitrenok PS (2004) Triseramide is a new steroid conjugate from the starfish Astropecten triseriatus. Doklady Biochem Biophys 396:407-409	2004
MASD#961	trofoside A	Trophodiscus uber	Asteroidea	C33H58O9	Steroid	598.818	Levina EV, Kalinovsky AI, Andriyashchenko PV, Menzorova NI, Dmitrenok PS (2007) Trofosides A and B and other cytostatic steroid-derived compounds from the Far East starfish Trophodiscus uber. Russ J Bioorg Chem 33:334-340	2007
MASD#962	trofoside B	Trophodiscus uber	Asteroidea	C33H56O9	Steroid	596.802	Levina EV, Kalinovsky AI, Andriyashchenko PV, Menzorova NI, Dmitrenok PS (2007) Trofosides A and B and other cytostatic steroid-derived compounds from the Far East starfish Trophodiscus uber. Russ J Bioorg Chem 33:334-340	2007
MASD#963	tumidoside A	Henricia aspera	Asteroidea	C33H56O10	Steroid	612.801	Levina EV, Kalinovsky AI, Stonik VA, Dmiternok PS, Andriyashchenko PV (2005) Steroid compounds from Far Eastern starfishes Henricia aspera and H. tumida. Russ J Bioorg Chem 31:467-474	2005
MASD#964	tumidoside B	Henricia aspera	Asteroidea	C34H60O10	Steroid	628.844	Levina EV, Kalinovsky AI, Stonik VA, Dmiternok PS, Andriyashchenko PV (2005) Steroid compounds from Far Eastern starfishes Henricia aspera and H. tumida. Russ J Bioorg Chem 31:467-474	2005
MASD#965	typicoside A1	Actinocucumis typica	Holothuroidea	C55H83NaO25S	Triterpenoid Saponin	1213.3	Silchenko AS, Kalinovsky AI, Avilov SA, Andryjaschenko PV, Dmitrenok PS, Martyyas EA, Kalinin VI, Jayasandhya P, Rajan GC, Padmakumar KP (2013) Structures and Biological Activities of Typicosides A(1), A(2), B-1, C-1 and C-2, Triterpene Glycosides from the Sea Cucumber Actinocucumis typica. Nat Prod Commun 8:301-310	2013
MASD#966	typicoside A2	Actinocucumis typica	Holothuroidea	C55H85NaO25S	Triterpenoid Saponin	1215.32	Silchenko AS, Kalinovsky AI, Avilov SA, Andryjaschenko PV, Dmitrenok PS, Martyyas EA, Kalinin VI, Jayasandhya P, Rajan GC, Padmakumar KP (2013) Structures and Biological Activities of Typicosides A(1), A(2), B-1, C-1 and C-2, Triterpene Glycosides from the Sea Cucumber Actinocucumis typica. Nat Prod Commun 8:301-310	2013
MASD#967	typicoside B1	Actinocucumis typica	Holothuroidea	C56H87NaO26S	Triterpenoid Saponin	1245.34	Silchenko AS, Kalinovsky AI, Avilov SA, Andryjaschenko PV, Dmitrenok PS, Martyyas EA, Kalinin VI, Jayasandhya P, Rajan GC, Padmakumar KP (2013) Structures and Biological Activities of Typicosides A(1), A(2), B-1, C-1 and C-2, Triterpene Glycosides from the Sea Cucumber Actinocucumis typica. Nat Prod Commun 8:301-310	2013
MASD#968	typicoside C1	Actinocucumis typica	Holothuroidea	C54H84NaO28S2	Triterpenoid Saponin	1282.35	Silchenko AS, Kalinovsky AI, Avilov SA, Andryjaschenko PV, Dmitrenok PS, Martyyas EA, Kalinin VI, Jayasandhya P, Rajan GC, Padmakumar KP (2013) Structures and Biological Activities of Typicosides A(1), A(2), B-1, C-1 and C-2, Triterpene Glycosides from the Sea Cucumber Actinocucumis typica. Nat Prod Commun 8:301-310	2013
MASD#969	typicoside C2	Actinocucumis typica	Holothuroidea	C56H86NaO29S2	Triterpenoid Saponin	1324.39	Silchenko AS, Kalinovsky AI, Avilov SA, Andryjaschenko PV, Dmitrenok PS, Martyyas EA, Kalinin VI, Jayasandhya P, Rajan GC, Padmakumar KP (2013) Structures and Biological Activities of Typicosides A(1), A(2), B-1, C-1 and C-2, Triterpene Glycosides from the Sea Cucumber Actinocucumis typica. Nat Prod Commun 8:301-310	2013
MASD#970	ulososide B	Ulosa sp.	Demospongiae	C37H61NO10	Steroidal Saponin	679.892	Antonov AS, Kalinovsky AI, Stonik VA (1998) Ulososide B, a new unusual norlanostane-triterpene glycoside and its genuine aglycone from the madagascar Sponge Ulosa sp. Tetrahedron Lett 39:3807-3808	1998
MASD#971	ulososide F	Ectyoplasia ferox	Demospongiae	C44H71NO16	Steroidal Saponin	870.043	Colorado J, Munoz D, Marquez D, Marquez ME, Lopez J, Thomas OP, Martinez A (2013) Ulososides and Urabosides - Triterpenoid Saponins from the Caribbean Marine Sponge Ectyoplasia ferox. Molecules 18:2598-2610	2013
MASD#972	Unidentifed Saponin 1	Holothuria scabra	Holothuroidea	C54H88O22	Triterpenoid Saponin	1089.28	Bondoc, K. Lee, H. Cruz, L. Lebrilla, C. Juinio-Menez, M. (2013). Chemical fingerprinting and phylogentic mapping of saponin congeners from three holothurian sea cucumbers. Comparative Biochemistry and Physiology. 166(2). 182-193	2013
MASD#973	urabroside A	Ectyoplasia ferox	Demospongiae	C46H74O19	Steroidal Saponin	931.079	Colorado J, Munoz D, Marquez D, Marquez ME, Lopez J, Thomas OP, Martinez A (2013) Ulososides and Urabosides - Triterpenoid Saponins from the Caribbean Marine Sponge Ectyoplasia ferox. Molecules 18:2598-2610	2013
MASD#974	urabroside B	Ectyoplasia ferox	Demospongiae	C41H62O17	Steroidal Saponin	826.93	Colorado J, Munoz D, Marquez D, Marquez ME, Lopez J, Thomas OP, Martinez A (2013) Ulososides and Urabosides - Triterpenoid Saponins from the Caribbean Marine Sponge Ectyoplasia ferox. Molecules 18:2598-2610	2013
MASD#975	urupogenin	Pseudostichopus trachus	Holothuroidea	C30H44O4	Triterpegenin	468.678	Kalinin VI, Stonik VA, Kalinovskii AI, Isakov VV (1989) Structure of pseudostichoposide A - the main triterpene glycoside from the holothurian Pseudostichopus trachus. Khim Prir Soedin:678-684	1989
MASD#976	validoside A	Odontaster validus	Asteroidea	C39H67NaO17S	Steroidal Saponin	877.005	Vazquez MJ, Quinoa E, Riguera R (1993) Antarctic marine metabolites: new polyhydroxylated steroidal glycosides from the starfish Odontaster validus. Liebigs Ann Chem:1257-1262	1993
MASD#977	validoside B	Odontaster validus	Asteroidea	C33H57NaO12S	Steroidal Saponin	714.864	Vazquez MJ, Quinoa E, Riguera R (1993) Antarctic marine metabolites: new polyhydroxylated steroidal glycosides from the starfish Odontaster validus. Liebigs Ann Chem:1257-1262	1993
MASD#978	variegatuside C	Stichopus variegates	Holothuroidea	C53H84O22	Triterpenoid Saponin	1073.23	Wang XH, Zou ZR, Yi YH, Han H, Li L, Pan MX (2014) Variegatusides: new non-sulphated triterpene glycosides from the sea cucumber Stichopus variegates Semper. Mar Drugs 12:2004-2018	2014
MASD#979	variegatuside D	Stichopus variegates	Holothuroidea	C59H96O27	Triterpenoid Saponin	1237.39	Wang XH, Zou ZR, Yi YH, Han H, Li L, Pan MX (2014) Variegatusides: new non-sulphated triterpene glycosides from the sea cucumber Stichopus variegates Semper. Mar Drugs 12:2004-2018	2014
MASD#980	variegatuside E/F	Stichopus variegates	Holothuroidea	C66H108O32	Triterpenoid Saponin	1413.56	Wang XH, Zou ZR, Yi YH, Han H, Li L, Pan MX (2014) Variegatusides: new non-sulphated triterpene glycosides from the sea cucumber Stichopus variegates Semper. Mar Drugs 12:2004-2018	2014
MASD#981	wondosterol A	Erylus lendenfeldi	Demospongiae	C39H64O13	Steroidal Saponin	740.928	Ryu G, Choi BW, Lee BH, Hwang KH, Lee UC, Jeong DS, Lee NH (1999) Wondosterols A-C, three steroidal glycosides from a Korean marine two-Sponge association. Tetrahedron 55:13171-13178	1999
MASD#982	wondosterol B/C	Erylus lendenfeldi	Demospongiae	C38H62O13	Steroidal Saponin	726.901	Ryu G, Choi BW, Lee BH, Hwang KH, Lee UC, Jeong DS, Lee NH (1999) Wondosterols A-C, three steroidal glycosides from a Korean marine two-Sponge association. Tetrahedron 55:13171-13178	1999
MASD#983	xylopyranosyl-frondogenin	Cucumaria frondosa	Holothuroidea	C42H66O13	Triterpenoid Saponin	778.977	Findlay JH, Daljeet A (1984) Frondogenin; a new aglycone from the sea cucumber Cucumaria frondosa. J Nat Prod 47:320-324	1984
MASD#984	Δ22E culcitoside C	Nardoa tuberculata	Asteroidea	C40H67NaO17S	Steroidal Saponin	889.016	Bruno I, Minale L, Riccio R, Cariello L, Higa T, Tanaka J (1993) Starfish saponins, part 50. Steroidal glycosides from the Okinawan starfish Nardoa tuberculata. J Nat Prod 56:1057-1064	1993

## Sheet: References
Reference	Year
Afiyatullov SS, Kalinovskii AI, Stonik VA (1987) Structures of cucumariosides C1 and C2 - two new triterpene glycosides from the holothurian Eupentacta fraudatrix. Khim Prir Soedin:831-837	1987
Afiyatullov SS, Kalinovsky AI, Antonov AS, Ponomarenko LP, Dmitrenok PS, Aminin DL, Krasokhin VB, Nosova V (2007) Isolation and structures of erylosides from the carribean Sponge Erylus goffrilleri. J Nat Prod 70:1871-1877	2007
Afiyatullov SS, Stonik VA, Elyakov GB (1983) Glycosides of marine invertebrates. Cucumarioside G1 from the holothurian Cucumaria fraudatrix. Khim Prir Soedin 654-655	1983
Anderson L, Bano S, Bohlin L, Riccio R, Minale L (1985) Studies of Swedish marine organisms. Part 6. A novel bioactive steroidal glycoside from the starfish Crossaster papposus. J Chem Res Synop:366-367	1985
Andersson L, Nasir A, Bohlin L, Kenne L (1987) Studies of Swedish marine organisms, IX. Polyhdroxylated steroidal glycosides from the starfish Porania pulvillus. J Nat Prod 50:944-947	1987
Anjaneyulu ASR, Venugopal MJRV, Minale L, Iorizzi M, Palagiano E (1998) Chemical examination of a sea cucumber of Holothuria genus of the Indian Ocean CA129:173211 Indian J Chem, Sect B 37:262-266	1998
Antonov AS, Kalinovsky AI, Afiyatullov SS, Leshchenko EV, Dmitrenok PS, Yurchenko EA, Kalinin VI, Stonik VA (2017) Erylosides F8, V1-V3, and W-W2[space]- new triterpene oligoglycosides from the Carribean Sponge Erylus goffrilleri. Carbohydr Res 449:153-159	2017
Antonov AS, Kalinovsky AI, Dmitrenok PS, Kalinin VI, Stonik VA, Mollo E, Cimino G (2011) New triterpene oligoglycosides from the Caribbean Sponge Erylus formosus. Carbohydr Res 346:2182-2192	2011
Antonov AS, Kalinovsky AI, Stonik VA (1998) Ulososide B, a new unusual norlanostane-triterpene glycoside and its genuine aglycone from the madagascar Sponge Ulosa sp. Tetrahedron Lett 39:3807-3808	1998
Antonov AS, Kalinovsky AI, Stonik VA, Afiyatullov SS, Aminin DL, Dmitrenok PS, Mollo E, Cimino G (2007) Isolation and structures of erylosides from the carribean Sponge Erylus formosus. J Nat Prod 70:169-178	2007
ApSimon JW, Badripersaud S, Buccini JA, Eenkhoorn J, Gilgan MW (1980) Marine organic chemistry. IV. Isolation of (20R)-5alpha-pregn-9(11)-ene-3[small beta], 6alpha,20-triol from the saponins of the starfish, Asterias forbesi and Asterias. Can J Chem 58:2703-2708	1980
Avilov SA, Antonov AS, Drozdova OA, Kalinin VI, Kalinovsky AI, Riguera R, Lenis LA, Jimenez C (2000) Triterpene glycosides from the Far Eastern sea cucumber Pentamera calcigera II: disulfated glycosides Journal Natural Products 63:1349-1355	2000
Avilov SA, Antonov AS, Drozdova OA, Kalinin VI, Kalinovsky AI, Stonik VA, Riguera R, Lenis LA, Jimenez C (2000) Triterpene glycosides from the Far-Eastern sea cucumber Pentamera calcigera. 1. Monosulfated glycosides and cytotoxicity of their unsulfated derivatives. J Nat Prod 63:65-71	2000
Avilov SA, Antonov AS, Silchenko AS, Kalinin VI, Kalinovsky AI, Dmitrenok PS, Stonik VA, Riguera R (2003) Triterpene glycosides from the Far Eastern sea cucumber Cucumaria conicospermium. Journal of Natural Products 66:910-916	2003
Avilov SA, Drozdova OA, Kalinin VI, Kalinovsky AI, Stonik VA, Gudimova EN, Riguera R (1998) Frondoside C, a new nonholostane triterpene glycoside from the sea cucumber Cucumaria frondosa: structure and cytotoxicity of its desulfated derivative. Can J Chem 76:137-141	1998
Avilov SA, Kalinin VI, Kalinovskii AI, Stonik VA (1991) Cucumarioside G2 - A minor triterpeneglycoside from the holothurian Eupentacta fraudatrix. Khim Prir Soedin:438-439	1991
Avilov SA, Kalinin VI, Prozdova OA, Kalinovskii AI, Stonik VA, Gudimova EN (1993) Triterpene glycosides from the holothurian Cucumaria frondosa. CA123:251814. Khim Prir Soedin:260-263	1993
Avilov SA, Kalinovskii AI, Stonik VA (1990) New triterpene glycoside from the holothurian Neothyonidium magnum. Khim Prir Soedin:53-57	1990
Avilov SA, Kalinovsky AI, Kalinin VI, Stonik VA, Riguera R, Jimenez C (1997) Koreoside A, a new nonholostane triterpene glycoside from the sea cucumber Cucumaria koraiensis. Journal of Natural Products 60:808-810	1997
Avilov SA, Silchenko AS, Antonov AS, Kalinin VI, Kalinovsky AI, Smirnov AV, Dmitrenok PS (2008) Synaptosides A and A(1), triterpene glycosides from the sea cucumber Synapta maculata containing 3-O-methylglucuronic acid and their cytotoxic activity against tumor cells. J Nat Prod 71:525-531	2008
Avilov SA, Stonik VA, Kalinovskii AI (1990) Structures of four new triterpene glycosides from the holothurian Cucumaria japonica. Khim Prir Soedin:787-793	1990
Bahrami Y, Franco CMM (2015) Structure Elucidation of New Acetylated Saponins, Lessoniosides A, B, C, D, and E, and Non-Acetylated Saponins, Lessoniosides F and G, from the Viscera of the Sea Cucumber Holothuria lessoni. Marine Drugs 13:597-617	2015
Bahrami Y, Zhang W, Chataway T, Franco C (2014) Structural elucidation of novel saponins in the sea cucumber Holothuria lessoni. Mar Drugs 12:4439-4473	2014
Bandurraga MM, Fenical W (1985) Isolation of the muricins. Evidence of a chemical adaptation against fouling in the marine octocoral Muricea fruticosa (gorgonacea). Tetrahedron 41:1057-1065	1985
Basha, A. Ahmad, V. (2009). Spectroscopic Data of Steroidal Glycosides. Springer Science & Business Media. 1(1). 1-696	2009
Berrue F, McCulloch MWB, Boland P, Hart S, Harper MK, Johnston J, Kerr R (2012) Isolation of Steroidal Glycosides from the Caribbean Sponge Pandaros acanthifolium J Nat Prod 75:2094-2100	2012
Bhatnagar S, Dudouet B, Ahond A, Poupat C, Thoison O, Clastres A, Laurent D, Potier P (1985) Invertebres marins du lagon Neocaledonien IV. Saponines et sapogenines d'une holothurie, Actinopyga flammea Bull Soc Chim Fr:124-129	1985
Bondoc, K. Lee, H. Cruz, L. Lebrilla, C. Juinio-Menez, M. (2013). Chemical fingerprinting and phylogentic mapping of saponin congeners from three holothurian sea cucumbers. Comparative Biochemistry and Physiology. 166(2). 182-193	2013
Bonnard I, Rinehart KL (2004) Thyonosides A and B, two new saponins isolated from the holothurian Thyone aurea. Tetrahedron 60:2987-2992	2004
Bruno I, Minale L, Pizza C, Zollo FG, Riccio R, Mellon FM (1984) Starfish saponins. Part 14. Structures of the steroidal glycoside sulphates from the starfish Marthasterias glacialis. J Chem Soc, Perkin Trans 1:1875-1883	1984
Bruno I, Minale L, Riccio R (1989) Starfish sponins 38. Steroidal glycosides from the starfish Pycnopodia helianthoides. J Nat Prod 52:1022-1026	1989
Bruno I, Minale L, Riccio R (1990) Starfish saponins, Part 43. Structures of two new sulfated steroidal fucofuranosides (imbricatosides A and B) and six new polyhydroxysteroids from the starfish. J Nat Prod 53:366-374	1990
Bruno I, Minale L, Riccio R, Cariello L, Higa T, Tanaka J (1993) Starfish saponins, part 50. Steroidal glycosides from the Okinawan starfish Nardoa tuberculata. J Nat Prod 56:1057-1064	1993
Bruno I, Minale L, Riccio R, Labarre S, Laurent D (1990) Isolation and structure of new polyhydroxylated sterols from a deep-water starfish of the genus Rosaster. Gazz Chim Ital 120:449-451	1990
Cachet N, Regalado EL, Genta-Jouve G, Mehiri M, Amade P, Thomas OP (2009) Steroidal glycosides from the marine Sponge Pandaros acanthifolium. Steroids 74:746-750	2009
Calabro, K. Kalahroodi, E. Rodrigues, D. , ……. Thierry, P. Soussi, B. Thomas, O. (2017). Poecillastrosides, Steroidal Saponins from the Mediterranen Deep-Sea Sponge Poecillastra compressa (Bowerbank, 1866). Marine drugs. 15(199). 1-12	2017
Campagnuolo C, Fattorusso E, Tagliatela-Scafati O (2001) Feroxosides A-B, two norlanostane tetraglycosides from the caribbean Sponge Ectyoplasia ferox. Tetrahedron 57:4049-4055	2001
Careaga VP, Bueno C, Muniain C, Alché L, Maier MS (2014) Pseudocnoside A, a new cytotoxic and antiproliferative triterpene glycoside from the sea cucumber Pseudocnus dubiosus leoninus. Nat Prod Res 28:213-220	2014
Careaga VP, Muniain C, Maier MS (2011) Patagonicosides B and C, Two Antifungal Sulfated Triterpene Glycosides from the Sea Cucumber Psolus patagonicus. Chem Biodivers 8:467-475	2011
Casapullo A, Finamore E, Minale L, Zollo F (1993) Starfish saponins, part 49. New cytotoxic steroidal glycosides from the starfish Fromia monilis. J Nat Prod 56:105-115	1993
Chao, C. Huang, T. Wu, C. , ….... Hwang, T. Dai, C. Sheu, J. (2015). Steroidal and a-tocopherlhydroquinone glycosides from two soft corals Cladiella hirsuta and Sinularia nanolobata. Royal Society of Chemistry. 5(1). 74256-74262	2015
Chludil HD, Maier MS (2005) Minutosides A and B, antifungal sulfated steroid xylosides from the patagonian starfish Anasterias minuta. J Nat Prod 68:1279-1283	2005
Chludil HD, Seldes AM, Maier MS (2002) Antifungal steroidal glycosides from the patagonian starfish Anasterias minuta: Structure-activity correlations. Journal of Natural Products 65:153 -157	2002
Choi, H. Oh, C. Hyun, J. Yang, J. Song, M. Hyi-Seung, L. Lee, Y. (2020). Triterpene glycosides isolated from the edible sea cucumber Bohadschia vitiensis and their antagonistic activity against transient receptor potential ankyrin 1. Journal of Agricultural and Food Chemistry. 68(1). 5349-5355	2020
Colorado J, Munoz D, Marquez D, Marquez ME, Lopez J, Thomas OP, Martinez A (2013) Ulososides and Urabosides - Triterpenoid Saponins from the Caribbean Marine Sponge Ectyoplasia ferox. Molecules 18:2598-2610	2013
Cuong NX, Vien le T, Hanh TT, Thao NP, Thao do T, Thanh NV, Nam NH, Thung do C, Kiem PV, Minh CV (2015) Cytotoxic triterpene saponins from Cercodemas anceps. Bioorganic and Medicinal Chemistry Letters 25:3151-3156	2015
Dai HF, Edrada RA, Ebel R, Nimtz M, Wray V, Proksch P (2005) Norlanostane triterpenoidal saponins from the marine sponge Melophlus sarassinorum. J Nat Prod 68:1231-1237	2005
Dang NH (2007) Two new triterpene glycosides from the vietnamese sea cucumber Holothuria scabra. Arch Pharm Res 30:1387-1391	2007
D'Auria M, Minale L, Pizza C (1984) Starfish saponins. XV. Stereochemistry at C(24) of nodososide (24-O-glycosidated steroid) and at C(25) of 26-hydroxysteroids. Gazz Chim Ital 114:469-470	1984
D'Auria MV, Iorizzi M, Minale L, Riccio R Uriarte E (1990) Starfish saponins, Part 41. Structure of two new steroidal glycoside sulfates (miniatosides A and B) and two new polyhydroxysteroids from the starfish Patiria. J Nat Prod 53:94-101	1990
D'Auria MV, Paloma L, Minale L, Riccio R (1992) Structure characterization by two-dimensional NMR spectroscopy, of two marine triterpene oligoglycosides from a Pacific Sponge of the genus Erylus. Tetrahedron 48:491-498	1992
D'Auria, M. Finamore, E. Minale, L. Pizza, C. , ….... Pusset, M. Tirard, P. (1984). Steroids from the starfish Euretaster insignis: a novel group of sulphated 3β,21-dihydroxysteroids. Journal of the Chemical Society. 1(0). 2277-2282	1984
De Marino S, Iorizzi M, Zollo F, Minale L, Amsler CD, Baker BJ, McClintock JB (1997) Isolation, structure elucidation, and biological activity of the steroid oligoglycosides and polyhydroxysteroids from the Antarctic starfish Acodontaster conspi. J Nat Prod 60:959-966	1997
De Marino, S. Borbone, N. Iorizzi, ...., J. Zollo, F. (2003). Bioactive Asterosaponins from the Starfish Luidia quinaria and Psilaster cassiope. Isolation and Structure Characterisation by Two-Dimensional NMR Spectroscopy. J Nat Prod. 66(1). 515-519	2003
De Marino, S. Iorizzi, M. Zollo, F. Amsler, C. Greer, S. McClintock, J. (2000). Three New Asterosaponins from the Starfish Goniopecten demonstrans. Chemistry Europe. 1434(193). 4093-4098	2000
De Marino, S. Palagiano, E. Zollo, F. Minale, L. Iorizzi, M. (1997). A novel sulphated steroid with a 7-membered 5-oxalactone B-ring from an Antarctic starfish of the family Asteriidae. Tetrahedron. 53(25). 8625-8628	1997
De riccardis (1992) The first occurence of polyhydroxylated steroids with phosphate conjugation from the starfish Tremaster novaecaledoniae. Tetrahedron Lett 33:1097-1100	1992
De Simone, F. Dini, A. Finamore, E. Minale, L. Cosimo, P. Riccio, R. Zollo, F. (1981). Starfish saponins. Part 5. Structure of sepositoside A, a novel steroidal cyclic glycoside from the starfish Echinaster sepositus. Journal. Chem. Soc. 1. 1855-1862	1981
Drozdova OA, Avilov SA, Kalinin VI, Kalinovsky AI, Stonik VA, Riguera R, Jimenez C (1997) Cytotoxic triterpene glycosides from Far-Eastern sea cucumbers belonging to the genus Cucumaria. Liebigs Annual Chemistry:2351-2356	1997
Drozdova OA, Avilov SA, Kalinovskii AI, Stonik VA (1993) New glycosides from the holothurian Cucumaria japonica. Khim Prir Soedin:242-248	1993
Drozdova OA, Avilov SA, Kalinovskii AI, Stonik VA (1993) Trisulfated glycosides from the holothurian Cucumaria japonica. Khim Prir Soedin:369-374	1993
Drozdova OA, Avilov SS, Kalinovskii AI, Stonik VA (1992) A new acetylated glycoside from the holothurian Cucumaria japonica. Khim Prir Soedin:590-591	1992
Dubois M, Higuchi R, Komori T, Sasaki T (1988) Structures of two new oligoglycoside sulfates, pectiniosides E and F, and biological activities of the six new pectinosides. Liebigs Ann Chem:845-850	1988
Elbandy M, Rho JR, Afifi R (2014) Analysis of saponins as bioactive zoochemicals from the marine functional food sea cucumber Bohadschia cousteaui. Eur Food Res Technol 238:937-955	2014
Espada A, Jimenez C, Rodriguez J, Crews P, Riguera R (1992) Sarasinosides D-G: four new triterpenoid saponins from the sponge Asteropus sarasinosum. Tetrahedron 48:8685-8696	1992
Finamore E, Zollo F, Minale L, Yasumoto T (1992) Starfish saponins, part 47. Steroidal glycoside sulfates and polyhydroxysteroids from Aphelasterias japonica. J Nat Prod 55:767-772	1992
Findlay JA (1990) Forbesin: a novel sulfated glycolipid from the starfish Asterias forbesi. J Nat Prod 53:1015-1018	1990
Findlay JA, He Z-Q, Blackwell B (1990) Minor saponins from the starfish Asterias forbesi. Canadian Journal of Chemistry 68:1215	1990
FINDLAY JA, He Z-Q, JASEJA M (1989) Forbeside E: a novel sulfated sterol glycoside from Asterias forbesi. canadian Journal of Chemistry 67:2078-2080	1989
Findlay JA, Jaseja M, Brisson J (1987) Forbeside C, a saponin from Asterias forbesi. Complete structure by nuclear magnetic resonance methods. Canadian Journal of Chemistry 65:2605-2611	1987
FINDLAY JA, JASEJA M, BURNELL DJ, BRISSON J-R (1987) Major saponins from the starfish Asterias forbesi. Complete structures by nuclear magnetic resonance methods. canadian Journal of Chemistry 65:1384-1391	1987
Findlay JA, Yayli N, Radics L (1992) Novel sulfated oligosaccharides from the sea cucumber Cucumaria frondosa. J Nat Prod 55:93-101	1992
Findlay JA, Zheng-Quan H (1991) Polyhydroxylated steroidal glycosides from the startfish Asterias forbesi. J Nat Prod 54:428-435	1991
Findlay JA, Zheng-Quan H, Sauriol F (1991) Forbeside D (C62H101O31SNa), a new saponin from Asterias forbesi. Complete structure by nuclear magnetic resonance (300 MHz) methods. Canadian Journal of Chemistry 69:1134-1140	1991
Findlay JH, Daljeet A (1984) Frondogenin; a new aglycone from the sea cucumber Cucumaria frondosa. J Nat Prod 47:320-324	1984
Fujimoto, Y. Yamada, T. Ikekawa, N. Nishiyama, I. Matsui, T. Hoshi, M. (1987). Structure of Acrosome Reaction-Inducing Steroidal Saponins from the Egg Jelly of the Starfish, Asterias amurensis. Chemical Pharmacy Bulletin. 35(5). 1829-1832	1987
Grauso L, Yegdaneh A, Sharifi M, Mangoni A, Zolfaghari B, Lanzotti V (2019) Molecular networking-based analysis of cytotoxic saponins from sea cucumber Holothuria atra. Mar Drugs 17:86	2019
Gulavita NK, Wright AE, Kelly-Borges M, Longley RE, Yarwood D, Sills MA (1994) Eryloside E from an Atlantic Sponge Erylus goffrilleri. Tetrahedron Lett 35:4299-4302	1994
Ha DT, Kicha AA, Kalinovsky AI, Malyarenko TV, Popov RS, Malyarenko OS, Ermakova SP, Thuy TTT, Long PQ, Ivanchina NV (2019) Asterosaponins from the tropical starfish Acanthaster planci and their cytotoxic and anticancer activities in vitro. Nat Prod Res:1-8	2019
Han C, Qi J, Ojika M (2006) Structure-activity relationships of novel neuritogenic steroid glycosides from the Okinawan starfish Linckia laevigata. Bioorg Med Chem 14:4458-4465	2006
Han C, Qi J, Ojika M (2007) Linckosides M-Q: neuritogenic steroid glycosides from the Okinawan starfish Linckia laevigata. J Nat Med 61:138-145	2007
Han H, Xu QZ, Tang HF, Yi YH, Gong W (2010) Cytotoxic Holostane-Type Triterpene Glycosides from the Sea Cucumber Pentacta quadrangularis. Planta Med 76:1900-1904	2010
Han H, Xu QZ, Yi YH, Gong W, Jiao BH (2010) Two New Cytotoxic Disulfated Holostane Glycosides from the Sea Cucumber Pentacta quadrangularis. Chem Biodivers 7:158-167	2010
Han H, Yi YH, Li L, Wang XH, Liu BS, Sun P, Pan MX (2007) A new triterpene glycoside from sea cucumber Holothuria leucospilota. Chin Chem Lett 18:161-164	2007
Han H, Yi YH, Liu BS, Wang XH, Pan MX (2008) Leucospilotaside C, a new sulfated triterpene glycoside from sea cucumber Holothuria leucospilota. Chin Chem Lett 19:1462-1464	2008
Han H, Yi YH, Xu QZ, La MP, Zhang HW (2009) Two New Cytotoxic Triterpene Glycosides from the Sea Cucumber Holothuria scabra. Planta Med 75:1608-1612	2009
Han H, Zhang W, Yi YH, Liu BS, Pan MX, Wang XH (2010) A Novel Sulfated Holostane Glycoside from Sea Cucumber Holothuria leucospilota. Chem Biodivers 7:1764-1769	2010
Hanh, T. Vien, L. Vinh, L. , ….... Thung, D. Kiem, P. Minh, C. (2016). Further Highly Hydroxylated Steroids from the Vietnamese Starfish Archaster typicus. Chemical Pharmacy Bulletin. 64(10). 1523-1527	2016
Hawas, U. El-Kassem, L. Shaher, F. Ghandourah, M. Al-Farawati, R. (2021). Sulfated triterpene glycosides from the Saudi Red Sea cucumber Holothuria atra with antioxidant and cytotoxic activities. Thalassas. 37(1). 817-824	2021
Hegde VR (2002) Two selective novel triterpene glycosides from sea cucumber Telenata ananas: inhibitors of chemokine receptor-5 Bioorg Med Chem Lett 12:3203-3205	2002
Higuchi R, Fukita M, Matsumoto S, Yamada K, Miyamoto T, Sasaki T (1996) Biologically active glycosides from asteroidea. Part 35. Isolation & structure of 4 new steroid glycoside di-O-sulfates from starfish Astropecten latespinosus. Liebigs Ann Chem:837-840	1996
Hirota H, Takayama S, Miyashiro S, Ozaki Y, Ikegami S (1990) Structure of a novel steroidal saponin, pachastrelloside A, obtained from a marine sponge of the genus Pachastrella. Tetrahedron Lett 31:3321-3324	1990
Hwang IH, Kim DW, Kim SJ, Min BS, Lee SH, Son JK, Kim CH, Chang HW, Na M (2011) Asterosaponins Isolated from the Starfish Asterias amurensis. Chem Pharm Bull 59:78-83	2011
Ikegami S, Kamiya Y, Tamura S (1972) A new sterol from asterosaponins A and B. Tetrahedron Lett:1601-1604	1972
Ikegami S, Kamiya Y, Tamura S (1973) A novel steroid conjugate, 5alpha-pregn-9(11)-ene-3[small beta],6alpha-diol-20-one-3-sulfate, from a starfish saponin, asterosaponin A. Tetrahedron 29:1807-1810	1973
Ikegami S, Okano K, Muragaki H (1979) Structure of glycoside B2, a steroidal saponin in the ovary of the starfish Asterias amurensis. Tetrahedron Lett:1769-1772	1979
Iorizza M, Minale L, Riccio R (1990) Starfish saponins. Part 39. Steroidal oligoglycoside sulphates and polyhydroxysteroids from the starfish Asterina pectinifera. Gazz Chim Ital 120:147-153	1990
Iorizzi M, Bifulco G (1995) Starfish saponins. 53. A reinvestigation of polar steroids from starfish Oreaster reticulatus: isolation of 16 steroidal oligoglycosides & 6 polyhydroxysteroids. J Nat Prod 58:10-26	1995
Iorizzi M, Luigi M, Riccio R (1991) Starfish saponins, part 46. Steroidal glycosides and polyhydroxysteroids from the starfish Culcita novaguineae. J Nat Prod 54:1254-1264	1991
Iorizzi M, Minale L, Riccio R, Debray M, Menou JL (1986) Starfish saponins; part 23. Steroidal glycosides from the starfish Halitye regularis. J Nat Prod 49:67-78	1986
Iorizzi M, Minale L, Riccio R, Kamiya H (1990) Starfish saponins, 45. Novel sulfated steroidal glycosides rfom the starfish Astropecten scoparius. J Nat Prod 53:1225-1233	1990
Iorizzi M, Mínale L, Riccio R, Yasumoto T (1992) Starfish saponins, 48. Isolation of fifteen sterol constituents (six glycosides and nine polyhydroxysteroids) from the starfish Solaster borealis. Journal of Natural Products 55:866-811	1992
Iorizzi M, Minale L, Riccio R, Yasumoto T (1993) Starfish saponins, part 51. Steroidal oligoglycosides from the starfish Distolasterias nipon. J Nat Prod 56:1786-1798	1993
Iorizzi M, Riccardis F, Minale L, Riccio R (1993) Starfish saponins, 52. Chemical constituents from the starfish Echinaster brasiliensis. J Nat Prod 56:2149-2162	1993
Iorizzi M, Riccardis F, Minale L, Riccio R (1993) Starfish saponins, 52. Chemical constituents from the starfish Echinaster brasiliensis. J Nat Products 56:2149-2162	1993
Itakura Y, Komori T (1986) Steroid oligoglycosides from the starfish Acanthaster planci L., 3. Structures of four new oligoglycoside sulfates. Liebigs Ann Chem:499-508	1986
Ivanchina NV, Kalinovsky AI, Kicha AA, Malyarenko TV, Dmitrenok PS, Ermakova SP, Stonik VA (2012) Two New Asterosaponins from the Far Eastern Starfish Lethasterias fusca. Nat Prod Commun 7:853-858	2012
Ivanchina NV, Kicha AA, Kalinovsky AI, Dmitrenok PS (2001) New steroid glycosides from the starfish Asterias rathbuni. J Nat Prod 64:945-947	2001
Ivanchina NV, Kicha AA, Kalinovsky AI, Dmitrenok PS, Dmitrenok AS, Chaikina EL, Stonik VA, Gavagnin M (2006) Polar steroidal compounds from the Far Eastern starfish Henricia laeviuscola. J Nat Prod 69:224-228	2006
Ivanchina NV, Kicha AA, Kalinovsky AI, Dmitrenok PS, Stonik VA, Riguera R, Jimenez C (2000) Hemolytic polar steroidal constituents of the starfish Aphelasterias japonica. J Nat Prod 63:1178-1181	2000
Ivanchina NV, Kicha AA, Kalinovsky AI, Stonik VA (2004) Absolute configuration of side chains of polyhydroxylated steroidal compounds from the starfish Henricia derjugini. Russ Chem Bull 53:2639-2642	2004
Ivanchina NV, Kicha AA, Malyarenko TV, Ermolaeva SD, Yurchenko EA, Pislyagin EA, Van Minh C, Dmitrenok PS (2019) Granulatosides D, E and other polar steroid compounds from the starfish Choriaster granulatus. Their immunomodulatory activity and cytotoxicity. Nat Prod Res 33:2623-2630	2019
Ivanchina NV, Kicha AA, Malyarenko TV, Kalinovsky AI, Menchinskaya ES, Pislyagin EA, Dmitrenok PS (2015) The influence on LPS-induced ROS formation in macrophages of capelloside A, a new steroid glycoside from the starfish Ogmaster capella. Nat Prod Commun 10:1937-1977	2015
Ivanchina NV, Malyarenko TV, Kicha AA, A. I. Kalinovsky, Dmitrenok PS, Ermakova SP (2011) Structures and Cytotoxic Activities of Two New Asterosaponins from the Antarctic Starfish Diplasterias brucei. Russian Journal of Bioorganic Chemistry 37:499-506	2011
Ivanchina NV, Malyarenko TV, Kicha AA, Kalinovskii AI, Dmitrenok PS (2008) Polar steroidal compounds from the Far-Eastern starfish Lethasterias fusca. Russ Chem Bull 57:204-208	2008
Ivanchina NV, Malyarenko TV, Kicha AA, Kalinovsky AI, Dmitrenok PS, Stonik VA (2017) A new steroidal glycoside granulatoside C from the starfish Choriaster granulatus, unexpectedly combining structural features of polar steroids from several different marine invertebrate phyla. Nat Prod Commun 12:1585-1588	2017
Jaspars M, Crews P (1994) A triterpene tetrasaccharide, formoside, from the Caribbean Choristida sponge Erylus formosus. Tetrahedron Lett 35:7501-7504	1994
Kalinin VI, Avilov SA, Kalinovskii AI, Stonik VA (1992) Cucumarioside G3 - a minor triterpene glycoside from the holothurian Eupentacta fraudatrix. Khim Prir Soedin:729-730	1992
Kalinin VI, Avilov SA, Kilinovskii AI, Stonik VA (1992) Cucumarioside G4 - a new triterpeneglycoside from the holothurian Eupentacta fraudatrix. Khim Prir Soedin:691-694	1992
Kalinin VI, Kalinovskii AI, Stonik VA, Dmitrenok PS, El'kin YN (1989) Structure of psolusoside B - A nonholostane triterpene glycoside of the holothurian genus Psolus. Chem Nat Compd 25:311-317	1989
Kalinin VI, Stonik VA, Kalinovskii AI, Isakov VV (1989) Structure of pseudostichoposide A - the main triterpene glycoside from the holothurian Pseudostichopus trachus. Khim Prir Soedin:678-684	1989
Kalinin, V. Kalinovskii, A. Stonik, V. Dmitrenok, P. El'kin, Y. (1989). Structure of psolusoside B - A nonholostane triterpene glycoside of the holothurian genus Psolus. Chemistry of Natural Compounds. 25(1). 311-317	1989
Kalinovskii AI, Levina EV, Stonik VA, Dmitrenok PS, Andriyashchenko PV (2004) Steroid polyols from the Far Eastern Starfish Henricia sanguinolenta and H-laeviuscola laeviuscola. Russ J Bioorg Chem 30:191-195	2004
Kang J-X, Kang Y-F, Han H (2016) Three new cytotoxic polyhydroxysteroidal glycosides from starfish Craspidaster hesperus. Mar Drugs 14:189	2016
Kapustina II, Kalinovskii AI, Polonik SG, Stonik VA (1987) New asterosaponins from the starfish Dismolasterias nipon. Khim Prir Soedin:250-255	1987
Kapustina, I. Kalinovsky, A. Polonik, S. Stonik, V. (1987). New asterosaponins from the starfish Dismolasterias nipon. Chemistry of Natural Compounds. 23(1). 209-213	1987
Kicha AA, Ha DT, Ivanchina NV, Malyarenko TV, Kalinovsky AI, Dmitrenok PS, Ermakova SP, Malyarenko OS, Hung NA, Thuy TTT, Long PQ (2018) Six new polyhydroxysteroidal glycosides, anthenosides S1 - S6, from the starfish Anthenea sibogae. Chem Biodiversity 15:e1700553	2018
Kicha AA, Ivanchina NV, Huong TTT, Kalinovsky AI, Dmitrenok PS, Fedorov SN, Dyshlovoy SA, Long PQ, Stonik V (2010) Two new asterosaponins, archasterosides A and B, from the Vietnamese starfish Archaster typicus and their anticancer properties. Bioorg Med Chem Lett 20:3826-3830	2010
Kicha AA, Ivanchina NV, Huong TTT, Kalinovsky AI, Dmitrenok PS, Long PQ (2010) Minor asterosaponin archasteroside C from the starfish Archaster typicus. Russ Chem Bull 59:2133-2136	2010
Kicha AA, Ivanchina NV, Kalinovskii AI, Dmitrenok PS, Sokolova EV, Agafonova IG (2007) Sulfated steroid glycosides from the Viet Namese starfish Linckia laevigata. Chem Nat Compd 43:76-80	2007
Kicha AA, Ivanchina NV, Kalinovsky AI, Dmitrenok PS, Agafonova IG, Stonik VA (2008) Steroidal Triglycosides, Kurilensosides A, B, and C, and Other Polar Steroids from the Far Eastern Starfish Hippasteria kurilensis. J Nat Prod 71:793-798	2008
Kicha AA, Ivanchina NV, Kalinovsky AI, Dmitrenok PS, Sokolova EV, Agafonova IG, Morre J, Stonik VA (2007) Four new steroid glycosides from the Vietnamese starfish Linckia laevigata. Russ Chem Bull 56:823-830	2007
Kicha AA, Ivanchina NV, Kalinovsky AI, Dmitrenok PS, Stonik VA (2000) Asterosaponin P2 from the Far-Eastern starfish Patiria (Asterina) pectinifera. Russ Chem Bull 49:1794-1795	2000
Kicha AA, Ivanchina NV, Kalinovsky AI, Dmitrenok PS, Stonik VA (2001) Sulfated steroid compounds from the starfish Aphelasterias japonica of the kuril population Russ Chem Bull 50:724-727	2001
Kicha AA, Ivanchina NV, Kalinovsky AI, Dmitrenok PS, Stonik VA (2009) Steroidal monoglycosides from the Far Eastern starfish Hippasteria kurilensis and hypothetic pathways of polyhydroxysteroid biosynthesis in starfish. Steroids 74:238-244	2009
Kicha AA, Ivanchina NV, Malyarenko TV, Kalinovskii AI, Dmitrenok PS (2012) Fisherioside a, a new steroidal glycoside from the starfish Leptasterias fisheri. Chem Nat Compd 48:806-809	2012
Kicha AA, Ivanchina NV, Malyarenko TV, Kalinovsky AI, Dmitrenok PS (2017) Sulfated steroidal glycosides, regulusosides S1 and S2, from the tropical starfish Pentaceraster regulus. Chem Nat Compd 53:88-92	2017
Kicha AA, Ivanchina NV, Malyarenko TV, Kalinovsky AI, Dmitrenok PS, Pislyagin EA, Yurchenko EA (2016) Regulusosides A, B, and C, three new polyhydroxysteroid glycosides from the starfish Pentaceraster regulus. Nat Prod Commun 11:1243-1246	2016
Kicha AA, Kalinovskii AI, Andriyashchenko PV, Levina EV (1986) Culcitosides C2 and C3 from the starfish Culcita novaeguineae. Khim Prir Soedin:592-596	1986
Kicha AA, Kalinovskii AI, Ivanchina NV, Malyarenko TV, Popov RS, Long FK, Hung NA (2014) Minor steroidal triglycoside planciside D from the tropical starfish Acanthaster planci. Chem Nat Compd 50:1032-1036	2014
Kicha AA, Kalinovskii AI, Ivanchina NV, Stonik VA (1993) Steroid glycosides from the starfish Solaster dawsoni (Verrill). Russ Chem Bull 42:943-946	1993
Kicha AA, Kalinovskii AI, Levina EV, Andriyashchenko PV (1985) Culcitoside C1 from starfishes Culcita novaeguineae and Linckia guildingi. Khim Prir Soedin 6:801-804	1985
Kicha AA, Kalinovskii AI, Stonik VA (1989) Steroid glycosides from the starfish Crossaster papposus. Khim Prir Soedin:669-673	1989
Kicha AA, Kalinovskii AI, Stonik VA (1990) Minor polyhydroxysteroids from the starfish Crossaster papposus. Khim Prir Soedin:218-221	1990
Kicha AA, Kalinovskii AI, Stonik VA (1991) Steroid sulfates from the starfish Lethasterias nanimensis chelifera. Khim Prir Soedin:520-523	1991
Kicha AA, Kalinovskii AI, Stonik VA (1993) Steroid glycosides from the starfish Crossaster papposus. Khim Prir Soedin:257-260	1993
Kicha AA, Kalinovsky AI, Ivanchina NV, Malyarenko TV, Dmitrenok PS, Ermakova SP, Stonik VA (2011) Four New Asterosaponins, Hippasteriosides A-D, from the Far Eastern Starfish Hippasteria kurilensis. Chem Biodivers 8:166-175	2011
Kicha AA, Kalinovsky AI, Ivanchina NV, Malyarenko TV, Dmitrenok PS, Kuzmich AS, Sokolova EV, Stonik VA (2017) Furostane series asterosaponins and other unusual steroid oligoglycosides from the tropical starfish Pentaceraster regulus. J Nat Prod 80:2761-2770	2017
Kicha AA, Kalinovsky AI, Ivanchina NV, Stonik VA (1999) New steroid glycosides from the deep-water starfish Mediaster murrayi. J Nat Prod 62:279-282	1999
Kicha AA, Kalinovsky AI, Levina EV, Stonik VA, Elyakov GB (1983) Asterosaponin P1 from the starfish Patiria pectinifera. Tetrahedron Lett 24:3893-3896	1983
Kicha AA, Kalinovsky AI, Malyarenko TV, Ivanchina NV, Dmitrenok PS, Menchinskaya ES, Yurchenko EA, Pislyagin EA, Aminin DL, Huong TTT, Long PQ, Stonik VA (2015) Cyclic steroid glycosides from the starfish Echinaster luzonicus:[space]structures and immunomodulatory activities. J Nat Prod 78:1397-1405	2015
Kicha AA, Kapustina II, Ivanchina NV, Kalinovsky AI, Dmitrenok PS, Stonik VA (2008) Polyhydroxylated steroid compounds from the Far Eastern starfish Distolasterias nipon. Russ J Bioorg Chem 34:118-124	2008
Kicha, A. Dinh, T. Ivanchina, N. , ……. Tran, T. Doan, L. (2014). Three New Steroid Biglycosides, Plancisides A,B and C, from the Starfish Acanthaster planci. Natural Product Communications. 9(9). 1269-1274	2014
Kicha, A. Ivanchina, N. Kalinovsky, A. Dmitrenok, P. Smirnov, A. (2009). Two New Steroid Glycosides from the Far East Starfish Hippasteria kurilensis. Russian Journal of Bioorganic Chemistry. 35(4). 504-509	2009
Kicha, A. Ivanchina, N. Kalinovsky, A. Dmitrenok, P. Stonik, V. (2005). Structures of new polar steroids from the Far-Eastern starfish Ctenodiscus crispatus. Russian Chemical Bulletin. 54(1). 1266-1271	2005
Kicha, A. Malyarenko, T. Kalinovsky, A. Popov, R. Malyarenko, O. Ermakova, S. Ivanchina, N. (2021). Polar steroid compounds from the Arctic starfish Asterias microdiscus and their cytotoxic properties against normal and tumor cells in vitro. Natural Products Reports. 35(1). 5765-5772	2021
Kitagawa I, Inamoto T, Fuchida M, Okada S, Kobayashi M, Nishino T, Kyoboku Y (1980) Structures of echinoside A and B; two antifungal oligoglycosides from the sea cucumber Actinopyga echinites (Jaeger). Chemistry and Pharmacy Bulletin 28:1651-1653	1980
Kitagawa I, Kobayashi M (1977) On the structure of the major saponin from the starfish Acanthaster planci. Tetrahedron Lett:859-862	1977
Kitagawa I, Kobayashi M (1978) Saponin sapogenol XXVI. Steroidal saponins from the starfish Acanthaster planci L. (crown of thorns). Structue of major saponin thornasterosdie A. Chem Pharm Bull 26:1864-1873	1978
Kitagawa I, Kobayashi M, Hori M, Kyogoku Y (1981) Structures of four new triterpenoidal oligoglycosides; bivittoside A; B; C; D; from the sea cucumber Bohadschia bivittata Mitsukuri. Chemical & Pharmaceutical Bulletin 29:282-285	1981
Kitagawa I, Kobayashi M, Inamoto T, Yasuzawa T, Kyogoku Y (1981) The structures of six antifungal oligoglycosides, stichlorosides A1, A2, B1, B2, C1, and C2 from the sea cucumber Stichopus chloronotus (Brandt). Chem Pharm Bull 29:2387-2391	1981
Kitagawa I, Kobayashi M, Okamoto Y, Yoshikawa M, Hamamoto Y (1987) Sarasinosides A1,B1 & C1; norlanostane-triterpenoid oligoglycosides from Sponge Asteropus sarasinosum. Chem Pharm Bull 35:5036-5039	1987
Kitagawa I, Kobayashi M, Son BW, Suzuk S, Kyogoku Y (1989) Marine natural products XIX. Pervicosides A B and C, lanostane-type triterpene-oligoglycoside sulfates from the sea cucumber Holothuria pervicax. Chem Pharm Bull 37:1230-1234	1989
Kitagawa I, Kobayashi M, Sugawara T, Yosioka I (1975) Thornasterol A and B, two genuine sapogenols from the starfish Acnthaster planci. Tetrahedron Lett:967-970	1975
Kitagawa I, Nishino T, Kobayashi M, Matsuno T, Akutsu H, Kyogoku Y (1981) Marine natural products VII: Bioactive triterpene-oligoglycosides from the sea cucumber Holothuria leucospilota; structure of holothurin B. Chem Pharm Bull 29:1942-1950	1981
Kitagawa I, Sugawara T, Yosioka I, Kuriyama K (1975) Structure of stichopogenin A4, the genuine aglycone of holotoxin A isolated from Stichopus japonicus Selenka. Tetrahedron Lett:963-966	1975
Kitagawa I, Yamanaka H, Kobayashi M, Nishino T, Yosioka I, Sugawara T (1978) Revised structures of holotoxins A & B, two antifungal oligoglycosides from the sea cucumber Stichopus japonicus Selenka. Chem Pharm Bull 26:3722-3731	1978
Kobayashi M, Okamoto Y, Kitagawa I (1991) The structures of sarasinosides A1, 2, 3; B1, 2, 3;C1,2, and3, 9 new norlanostane-triterpen. oligoglycosides from the Palauan marine Sponge Asteopus sarasinosum. Chem Pharm Bull 39:2867-2877	1991
Komori T Isolation and structures of newly characterized glycosphingolipids and oligoglycoside from asteroidea (From: Japan-US seminar on Bio-organic marine chemistry).
Komori, T. Krebs, H. Itakura, Y. Higuchi, R. Sakamoto, K. Taguchi, S. Kawasaki, T. (1983). Biologically Active Glycosides from Asteroidea, VI). - Steroid Oligoglycosides from the Starfish Luidia maculata Müller et Troschel, 1. - Structures of a New Aglycone Sulfate and two New Oligoglycoside Sulfates. Liebigs Annalen der Chemie. 12(1). 2092-2113	1983
Kubanek J, Pawlik JR, Eve TM, Fenical W (2000) Triterpene glycosides defend the Caribbean reef Sponge Erylus formosus from predatory fishes. Mar Ecol: Prog Ser 207:69-77	2000
Lee HS, See Y, Cho KW, Rho JR, Shin J, Paul VJ (2000) New triterpenoid saponins from the Sponge Melophlus isis. J Nat Prod 63:915-919	2000
Lee JH, Jeon JE, Lee YJ, Lee HS, Sim CJ, Oh KB, Shin J (2012) Nortriterpene Glycosides of the Sarasinoside Class from the Sponge Lipastrotethya sp. J Nat Prod 75:1365-1372	2012
Levina EB, Kalinovskii AI, Andriyashchenko PV, Kicha AA (1987) Steroid glycosides from the starfish Echinaster sepositus. Khim Prir Soedin:246-249	1987
Levina EV, Andriyashchenko PV, Kalinovskii AI, Stonik VA (2001) Steroid compounds from the Pacific starfish Lysastrosoma anthosticta. Russ Chem Bull 50:313-315	2001
Levina EV, Andriyashchenko PV, Kalinovsky AI, Dmitrenok PS, Stonik VA (2002) Steroid compounds from the starfish Lysastrosoma anthosticta collected in the Sea of Japan. Russ Chem Bull 51:535-539	2002
Levina EV, Kalinovskii AI, Andriyashchenko PV, Dmitrenok PS (2008) Evasteriosides A and B and other sulfated steroids from the Pacific starfish Evasterias retifera. Russ Chem Bull 57:2431-2436	2008
Levina EV, Kalinovskii AI, Andriyashchenko PV, Dmitrenok PS, Evtushenko EV, Stonik VA (2004) A new steroidal glycoside phrygioside A and its aglycone from the starfish Hippasteria phrygiana. Russ Chem Bull 53:2634-2638	2004
Levina EV, Kalinovskii AI, Dmitrenok PS (2004) Triseramide is a new steroid conjugate from the starfish Astropecten triseriatus. Doklady Biochem Biophys 396:407-409	2004
Levina EV, Kalinovskii AI, Ermakova SP, Dmitrenok PS (2012) Steroid compounds from pacific starfish Mithrodia clavigera and their toxicity to human melanoma cells Russ J Bioorg Chem 38:520-525	2012
Levina EV, Kalinovsky AI, Andriyashchenko PV, Menzorova NI, Dmitrenok PS (2007) Trofosides A and B and other cytostatic steroid-derived compounds from the Far East starfish Trophodiscus uber. Russ J Bioorg Chem 33:334-340	2007
Levina EV, Kalinovsky AI, Andriyashenko PV, Dmitrenok PS, Aminin DL, Stonik VA (2005) Phrygiasterol, a cytotoxic cyclopropane-containing polyhydroxysteroid, and related compounds from the pacific starfish Hippasteria phrygiana. J Nat Prod 68:1541-1544	2005
Levina EV, Kalinovsky AI, Dmitrenok PS, Aminin DL (2009) Bioactive Steroidal Sulfates from the Ambulakrums of the Pacific Starfish Lysastrosoma anthosticta. Nat Prod Commun 4:1041-1046	2009
Levina EV, Kalinovsky AI, Dmitrenok PS, Martyyas EA, Stonik VA (2010) Two New Steroidal Saponins, Hylodoside A and Novaeguinoside Y, from the Starfish Leptasterias hylodes reticulata and Culcita novaeguineae (Juvenile). Nat Prod Commun 5:1737-1742	2010
Levina EV, Kalinovsky AI, Dmitrenok PV (2009) Steroid compounds from two Pacific starfish of the genus Evasterias CA151:168377. Russ J Bioorg Chem 35:123-130	2009
Levina EV, Kalinovsky AI, Levin VS (2006) New steroid glycosides from the starfish Fromia milleporella. Russ J Bioorg Chem 32:84-88	2006
Levina EV, Kalinovsky AI, Stonik VA, Dmiternok PS, Andriyashchenko PV (2005) Steroid compounds from Far Eastern starfishes Henricia aspera and H. tumida. Russ J Bioorg Chem 31:467-474	2005
Li ZQ, Chen G, Lu X, Wang HF, Feng BM, Pei YH (2013) Three new steroid glycosides from the starfish Asterina pectinifera. Nat Prod Res 27:1816-1822	2013
Liu BS, Yi YH, Li L, Sun P, Han H, Sun GQ, Wang XH, Wang ZL (2008) Argusides D and E, two new cytotoxic triterpene glycosides from the sea cucumber Bohadschia argus JAEGER. Chem Biodivers 5:1425-1433	2008
Liu BS, Yi YH, Li L, Sun P, Yuan WH, Sun GQ, Han H, Xue M (2008) Argusides B and C, two new cytotoxic triterpene glycosides from the sea cucumber Bohadschia argus JAEGER. Chem Biodivers 5:1288-1297	2008
Liu, B. Yi, Y. Li, L. Zhang, S. Han, H. Weng, Y. Pan, M. (2007). Arguside A: A New Cytotoxic Triterpene Glycoside from the Sea Cucumber Bohadschia argus Jaeger. Chemistry & Biodiversity. 4(1). 2845-2851	2007
lorizzi M, Marino SD, Minale L, Zollo F, Bert VL, Roussakis C (1996) Investigation of the polar steroids from an Antarctic Starfish of the family Echinasteridae: isolation of twenty seven polyhydroxysteroids and steroidal oligoglycosides, structures and biological activities. Tetrahedron 52:10997-11012	1996
Lu Y, Li H, Wang M, Liu Y, Feng Y, Liu K, Tang H (2018) Cytotoxic polyhydroxysteroidal glycosides from starfish Culcita novaeguineae. Mar Drugs 16:92	2018
Ma N, Tang HF, Qiu F, Lin HW, Tian XR, Yao MN (2010) Polyhydroxysteroidal Glycosides from the Starfish Anthenea chinensis. J Nat Prod 73:590-597	2010
Ma N, Tang HF, Qiu F, Lin HW, Tian XR, Zhang W (2009) A new polyhydroxysteroidal glycoside from the starfish Anthenea chinensis CA152:330996. Chin Chem Lett 20:1231-1234	2009
Ma XG, Tang HF, Zhao CH, Ma N, Yao MN, Wen AD (2009) Two new 24-hydroxylated asterosaponins from Culcita novaeguineae CA152:330995. Chin Chem Lett 20:1227-1230	2009
Maier MS, Roccatagliata A, Seldes AM (1993) Two novel steroidal glycoside sulfates from the starfish Cosmasterias lurida. J Nat Prod 56:939-942	1993
Mal'tev II, Stekhova SI, Shentsova EB, Anisimov MM, Stonik VA (1985) Antimicrobial activity of glycosides from holothurians of the Stichopodidae family. CA 102: 146003z. Khim Farm Zh 19:54-56	1985
Maltsev II, Stonik VA, Kalinovsky AI, Elyakov GB (1984) Triterpene glycosides from sea cucumber Stichopus japonicus Selenka. Comp Biochem Physiol 78:421-426	1984
Malyarenko T, Malyarenko O, Ivanchina N, Kalinovsky A, Popov R, Kicha A (2015) Four new sulfated polar steroids from the Far Eastern starfish Leptasterias ochotensis: structures and activities. Mar Drugs 13:4418-4435	2015
Malyarenko TV, Kharchenko SD, Kicha AA, Ivanchina NV, Dmitrenok PS, Chingizova EA, Pislyagin EA, Evtushenko EV, Antokhina TI, Minh CV, Stonik VA (2016) Anthenosides L-U, steroidal glycosides with unusual structural features from the starfish Anthenea aspera. J Nat Prod 79:3047-3056	2016
Malyarenko TV, Kicha AA, Ivanchina NV, Kalinovskii AI, Dmitrenok PS, Ermakova SP, Minkhb CV (2012) Asteropsiside A and other asterosaponins from the starfish Asteropsis carinifera. Russian Chemical Bulletin 61:1986-1991	2012
Malyarenko TV, Kicha AA, Ivanchina NV, Kalinovsky AI, Dmitrenok PS, Ermakova SP, Stonik VA (2011) Cariniferosides A-F and other steroidal biglycosides from the starfish Asteropsis carinifera. Steroids 76:1280-1287	2011
Malyarenko TV, Kicha AA, Ivanchina NV, Kalinovsky AI, Popov RS, Vishchuk OS, Stonik VA (2014) Asterosaponins from the Far Eastern starfish Leptasterias ochotensis and their anticancer activity. Steroids 87:119-127	2014
Malyarenko TV, Kicha AA, Kalinovsky AI, Ivanchina NV, Popov RS, Pislyagin EA, Menchinskaya ES, Padmakumar KP, Stonik VA (2016) Four new steroidal glycosides, protolinckiosides A-D, from the starfish Protoreaster lincki. Chem Biodiversity 13:998-1007	2016
Malyarenko, T. Ivanchina, N. Malyarenko, O. Kalinovsky, A. , ….... Minh, C. Kicha, A. (2018). Two New Steroidal Monoglycosides, Anthenosides A1 and A2, and Revision of the Structure of known Anthenoside A with unusal Monosaccharide Residue from the Starfish Anthenea aspera. Molecules. 23(1). 1077-1088	2018
Malyarenko, T. Kicha, A. Kalinovsky, A. , ….... Kuzmich, A. Stonik, V. Ivanchina, N. (2021). New triterpene glycosides from the Far Eastern starfish Solaster pacificus and their biological activity. Biomolecules. 11(1). 427-	2021
Malyarenko, T. Malyarenko, O. Kicha, A. Kalinovsky, A. Dmitrenok, P. Ivanchina, N. (2022). In vitro anticancer and cancer-preventive activity of new triterpene glycosides from the Far Eastern starfish Solaster pacificus. Marine Drugs. 20(6). 216-	2022
Marino SD, Iorizzi M, Palagiano E, Zollo F, Roussakis C (1998) Starfish saponins. 55. Isolation, structure elucidation, and biological activity of the steroid oligoglycosides from an antarctic starfish of the family Asteriidae. journal of Natural Products 61:1319-1327	1998
Mattia, C. Mazzarella, L. Puliti, R. Riccio, R. Minale, L. (1988). Sturcture and stereochemistry of (24R-27-nor-5a-cholestane-3b,4b,5,6a,7b,8,14,15a,24-nonaol: a highly hydroxylated marine steroid from starfish Archaster typicus. Structural Chemistry. 44(12). 2170-2173	1988
Minale L, Pizza C, Riccio R, Zollo F (1983) Starfish saponins. Part 10. Further 24-O-glycosidated steroids from the starfish Hacelia attenuata. Experientia 39:569-571	1983
Minale L, Pizza C, Riccio R, Zollo F (1983) Starfish saponins. Part 9: Novel 24-0-glycosidated steroid from starfish Hacelia attenuata. Experientia 39:567-568	1983
Minale L, Pizza C, Zollo F, Riccio R (1983) Trace polyhydroxylated steroids from starfish Hacelia attenuata. Journal of Natural Products 46:736-741	1983
Minale L, Riccio R (1985) Starfish saponins.16. Composition of steroidal glycoside sulphates from starfish Luidia maculata. Comp Biochem Physiol 80:113-118	1985
Moraes G, Northcote PT, Silchenko AS, Antonov AS, Kalinovsky AI, Dmitrenok PS, Avilov SA, Kalinin VI, Stonik VA (2005) Mollisosides A, B-1, and B-2: Minor triterpene glycosides from the New Zealand and South Australian sea cucumber Australostichopus mollis. J Nat Prod 68:842-847	2005
Murray AP, Muniain C, Seldes AM, Maier MS (2001) Patagonicoside A: a novel antifungal disulfated triterpene glycoside from the sea cucmber Psolus patagonicus. Tetrahedron 57:9563-9568	2001
Nakamura, S. Shibata, O. Nakamura, K. Inagaki, M. Higuchi, R. (2001). Mixed Lanagmuir monolayer properties of sphinogoglycolipids (cerebrosides) and lipids. Studies in Suface Science and Catalysis. 132(1). 447-450	2001
Ngoan BT, Hanh TTH, Vien LT, Diep CN, Thao NP, Thao DT, Thanh NV, Cuong NX, Nam NH, Thung DC, Kiem PV, Kim YH, Minh CV (2015) Asterosaponins and glycosylated polyhydroxysteroids from the starfish Culcita novaeguineae and their cytotoxic activities. J Asian Nat Prod Res 17:1010-1017	2015
Ngoan, B. Hanh, T. Vien, L. , ….... Thung, D. Kiem, P. Minh, C. (2015). A olyhydroxylated sterol and a saponin isolated from the starfish culcita novaeguineae. Veitnam Journal of Chemistry. 53(2). 23-27	2015
Noguchi Y, Higuchi R, Marubayashi N, Komori T (1987) Steroid oligoglycosides from starfish Asterina pectiniferal, 1. Struct. of 2 sapogenins & 2 oligoglycoside sulfates: pectinioside A & B. Liebigs Ann Chem:341-348	1987
Okada Y, Matsunaga S (2006) Sokodosides, steroid glycosides with an isopropyl side chain, from the marine Sponge Erylus placenta. J Org Chem 71:4884-4888	2006
Okano K, Nakamura T, Kamiya Y, Ikegami S (1981) Structure of ovarian asterosaponin-1 in the starfish Asterias amurensis. Agric Biol Chem 45:805-807	1981
Okano K, Ohkawa N, Ikegami S (1985) Structure of an ovarian asterosaponin-4, an inhibitor of spontaneous oocyte maturation from the starfish Asterias amurensis. Agric Biol Chem 49:2823-2826	1985
Oleinikova GK, Kuznetsova TA, Ivanova NS, Kalinovskii AI, Rovnykh NV, Elyakov GB (1982) Glycosides of marine invertebrates. XV. New triterpene glycoside holothurin A1 from Caribbean sea cucmbers, Holothuriidae. Khim Prir Soedin:464-469	1982
Palagiano E, Zollo F, Minale L, Iorizzi M, Bryan P, McClintock J, Hopkins T (1996) Isolation of 20 glycosides from the starfish Henricia downeyae, collected in the Gulf of Mexico. J Nat Prod 59:348-354	1996
Palagiano E, Zollo F, Minale L, Paloma LG, Iorizzi M, Bryan P, McClintock J, Hopkins T, Riou D, Roussakis C (1995) Downeyoside A and B, two new sulphated steroid glucuronides from the starfish Henricia downeyae. Tetrahedron 51:12293-12300	1995
Pizza C, Minale L, Laurent D (1985) Starfish saponins: XXVII. Steroidal glycosides from the starfish Choriaster granulatus. Gazz Chim Ital 115:585-589	1985
Pizza C, Pezzullo P, Minale L, Brietmaier E, Pusset J, Tirard P (1985) Starfish saponins. Part 20. Two novel steroidal glycosides from the starfish Acanthaster planci (L). J Chem Res Synop:76-77	1985
Popov RS, Avilov SA, Silchenko AS, Kalinovsky AI, Dmitrenok PS, Grebnev BB, Ivanchina NV, Kalinin VI (2014) Cucumariosides F1 and F2, two new triterpene glycosides from the sea cucumber Eupentacta fraudatrix and their LC-ESI MS/MS identification in the starfish Patiria pectinifera, a predator of the sea cucumber Biochemistry and Systematic Ecology 57:191-197	2014
Popov RS, Ivanchina NV, Kalinovsky AI, Kharchenko SD, Kicha AA, Malyarenko TV, Ermakova SP, Dmitrenok PS (2016) Aphelasteroside F, a new asterosaponin from the Far Eastern starfish Aphelasterias japonica. Nat Prod Commun 11:1247-1250	2016
Popov RS, Ivanchina NV, Kicha AA, Malyarenko TB, Kalinovskii AI, Dmitrenok PS (2013) Minor steroidal glycosides from the far-east starfish Aphelasterias japonica. Chem Nat Compd 49:286-290	2013
Qi J, Ojika M, Sakagami Y (2002) Linckosides A and B, two new neuritogenic steroid glycosides from the Okinawan starfish Linckia laevigata. Bioorg Med Chem 10:1961-1966	2002
Qi JH, Ojika M, Sakagami Y (2004) Linekosides C-E, three new neuritogenic steroid glycosides from the Okinawan starfish Linckia laevigata. Bioorg Med Chem 12:4259-4265	2004
Radhika P, Anjaneyulu V, Rao PVS, Makarieva TN, Kalinovosky AI (2002) Chem. exam. of the Echinoderms of Ind. Ocean: The triterpene glycosides of the sea cucumbers: Holothuria nobilis, Bohadschia aff. tenuissima and Actinopyga sp. . Indian J Chem, Sect B 41:1276-1282	2002
Ralambondrahety, R. Couzinet-Mossion, A. Rabesaotra, V. Andriambeloson, O. Barnathan, G. Rakotovao, M. Wielgosz-Collen, G. (2021). Antibacterial Activity of Steroids Isolated from the Madagascar Marine Sponge Biemna laboutei: d7 Sterols as New Potential Agents Against Pathogenic Bacteria. Natural Products Journal. 11(1). 57-62	2021
Regalado EL, Jimenez-Romero C, Genta-Jouve G, Tasdemir D, Amade P, Nogueiras C, Thomas OP (2011) Acanthifoliosides, minor steroidal saponins from the Caribbean sponge Pandaros acanthifolium. Tetrahedron 67:1011-1018	2011
Regalado EL, Tasdemir D, Kaiser M, Cachet N, Amade P, Thomas OP (2010) Antiprotozoal Steroidal Saponins from the Marine Sponge Pandaros acanthifolium. J Nat Prod 73:1404-1410	2010
Regalado EL, Turk T, Tasdemir D, Gorjanc M, Kaiser M, Thomas OP, Fernandez R, Amade P (2011) Cytotoxic and haemolytic steroidal glycosides from the Caribbean sponge Pandaros acanthifolium. Steroids 76:1389-1396	2011
Riccardis, F. Minale, L. Riccio, R. Iorizzi, M. Debitus, C. Duhet, D. Monniot, C. (1993). A novel group of polyhydroxycholanic acid derivatives from the deep water starfish Styracaster caroli. Tetrahedron Letters. 34(27). 4381-4384	1993
Riccio R (1985) Starfish saponins. XXV. Steroidal glycosides from the starfish Gomophia watsoni. Gazz Chim Ital 115:405-409	1985
Riccio R, Dini A, Minale L, Pizza C, Zollo F, Sevenet T (1982) Starfish saponins VII. Structure of luzonicoside;further steroidal glycoside from Pacific starfish Echinaster luzonicus. Experientia 38:68-70	1982
Riccio R, Greco OS, Minale L (1985) Starfish saponins;part 18.Steriodal glycoside sulfates from starfish Linckia laevigata. J Nat Prod 48:97-101	1985
Riccio R, Greco OS, Minale L (1988) Starfish saponins, Part 35. Two novel steroidalxyloside sulfates from the starfish Marthasterias glacialis. J Nat Prod 51:989-992	1988
Riccio R, Greco OS, Minale L (1988) Starfish saponins, Part 36. Steroidal oligoglycosides from the Pacific starfish Thromidia catalai. J Nat Prod 51:1003-1005	1988
Riccio R, Iorizzi M, Greco OS, Minale L, Debray M, Menou JL (1985) Starfish saponins 22.Asterosaponins from Halityle regularis; a novel 22;23-epoxysteroidal glycoside sulfate. J Nat Prod 48:756-765	1985
Riccio R, Iorizzi M, Minale L (1986) Starfish saponins XXX. Isolation of sixteen steroidal glycosides and three polyhydroxysteroids from the Mediterranean starfish Coscinasterias tenuispina. Bull Soc Chim Belg 95:869-893	1986
Riccio R, Iorizzi M, Minale L, Oshima Y, Yasumoto T (1988) Starfish saponins. Part 34. Novel steroidal glycoside sulphates from the starfish Asterias amurensis. J Chem Soc, Perkin Trans 1:1337-1347	1988
Riccio R, Minale L, Bano S, Ahmad VU (1987) Starfish saponins Part 32. Structure of a novel steroidal 5-O-methyl galactofuranoside from the starfish Astropecten indicus. Tetrahedron Lett 28:2291-2294	1987
Riccio R, Minale L, Pizza C, Zollo F, Pusset J (1982) Starfish saponins. Part 8. Structure of nodososide, a novel type of steroidal glycoside from Protoreaster nodosus. Tetrahedron Lett 23:2899-2902	1982
Riccio R, Pizza C, Squillace-Greco O, Minale L (1985) Starfish saponins.17. Steroidal glycoside sulphates from starfish Ophidiaster ophidianus (Lamarck) and Hacelia attenuata (Gray). J Chem Soc, Perkin Trans 1:655-660	1985
Riccio R, Zollo F, Finamore E, Minale L, Laurent D, Bargibant G, Pusset J (1985) Starfish Saponins; 19. A Novel Steroidal Glycoside Sulfate from the Starfishes Protoreaster nodosus and Pentaceraster Alveolatus. J Nat Prod 48:266-272	1985
Roccatagliata AJ, Maier MS, Seldes AM, Iorizzi M, Minale L (1994) Starfish saponins, part 2. Steroidal oligoglycosides from the starfish Cosmasterias lurida. J Nat Prod 57:747-754	1994
Rodriguez J, Castro R, Riguera R (1991) Holothurinosides: new antitumour non sulphated triterpenoid glycosides from the sea cucumber Holothuria forskalii. Tetrahedron 47:4753-4762	1991
Ryu G, Choi BW, Lee BH, Hwang KH, Lee UC, Jeong DS, Lee NH (1999) Wondosterols A-C, three steroidal glycosides from a Korean marine two-Sponge association. Tetrahedron 55:13171-13178	1999
Sandler JS, Forsburg SL, Faulkner DJ (2005) Bioactive steroidal glycosides from the marine sponge Erylus lendenfeldi. Tetrahedron 61:1199-1206	2005
Sandvoss M, Pham LH, Levsen K, Preiss A, Mugge C, Wunsch G (2000) Isolation & structural elucidation of steroid oligoglycosides from the starfish Asterias rubens by means of direct online LC-NMR-MS hyphenation & 1- & 2-D NMR. Eur J Org Chem:1253-1262	2000
Sandvoss M, Preiss A, Levsen K, Weisemann R, Spraul M (2003) Two new asterosaponins from the starfish Asterias rubens: application of a cryogenic NMR probe head. Magnetic Resonance in Chemistry 41:949-954	2003
Santalova EA, Denisenko VA, Dmitrenok PS, Berdyshev DV, Stonik VA (2006) Two new sarasinosides from the sponge Melophlus sarassinorum. Nat Prod Commun 1:265-271	2006
Shin J (2001) New Triterpenoid Saponins from the Sponge Erylus nobilis. J Nat Prod 64:767-771	2001
Silchenko A, Kalinovsky A, Avilov S, Andryjaschenko P, Dmitrenok P, Kalinin V, Chingizova E, Minin K, Stonik V (2016) Structures and biogenesis of fallaxosides D4, D5, D6 and D7, trisulfated non-holostane triterpene glycosides from the sea cucumber Cucumaria fallax. Molecules 21:939	2016
Silchenko AS, Avilov SA, Antonov AA, Kalinin VI, Kalinovsky AI, Smirnov AV, Riguera R (2002) Triterpene glycosides from the deep-water north-pazific sea cucumber Synallactes nozawai Mitsukuri. J Nat Prod 65:1802-1808	2002
Silchenko AS, Avilov SA, Kalinovsky AI, Kalinin VI, Andrijaschenko PV, Dmitrenok PS (2018) Psolusosides C1, C2, and D1, novel triterpene hexaosides from the sea cucumber[space]Psolus fabricii[space](Psolidae, Dendrochirotida). Nat Prod Commun 13:1623-1628	2018
Silchenko AS, Avilov SA, Kalinovsky AI, Kalinin VI, Andrijaschenko PV, Dmitrenok PS, Popov RS, Chingizova EA, Kasakin MF (2019) Psolusosides C3[space]and D2-D5, five novel triterpene hexaosides from the sea cucumber[space]Psolus fabricii[space](Psolidae, Dendrochirotida): chemical structures and bioactivities. Nat Prod Commun 14:1-12	2019
Silchenko AS, Kalinovsky AI, Avilov SA, Andryjaschenko PV, Dmitrenok PS, Kalinin VI, Martyyas EA, Minin KV (2016) Fallaxosides C1, C2, D1 and D2, unusual oligosulfated triterpene glycosides from the sea cucumber Cucumaria fallax (Cucumariidae, Dendrochirotida, Holothurioidea) and taxonomic status of this animal. Nat Prod Commun 11:939-945	2016
Silchenko AS, Kalinovsky AI, Avilov SA, Andryjaschenko PV, Dmitrenok PS, Martyyas EA, Kalinin VI (2012) Triterpene glycosides from the sea cucumber Eupentacta fraudatrix. Structure and biological action of cucumariosides A(1), A(3), A(4), A(5), A(6), A(12) and a(15), seven new minor non-sulfated tetr... . Natural Product Communications 7:517-525	2012
Silchenko AS, Kalinovsky AI, Avilov SA, Andryjaschenko PV, Dmitrenok PS, Martyyas EA, Kalinin VI (2012) Triterpene glycosides from the sea cucumber Eupentacta fraudatrix. Structure and biological activity of cucumariosides B-1 and B-2, two new minor non-sulfated unprecedented triosides. Natural Product Communications 7:1157-1162	2012
Silchenko AS, Kalinovsky AI, Avilov SA, Andryjaschenko PV, Dmitrenok PS, Martyyas EA, Kalinin VI (2012) Triterpene glycosides from the sea cucumber Eupentacta fraudatrix. Structure and cytotoxic action of cucumariosides A(2), A(7), A(9), A(10), A(11), A(13) and a(14), seven new minor non-sulfated tet... Natural Product Communications 7:845-852	2012
Silchenko AS, Kalinovsky AI, Avilov SA, Andryjaschenko PV, Dmitrenok PS, Martyyas EA, Kalinin VI (2013) Triterpene glycosides from the sea cucumber Eupentacta fraudatrix. Structure and biological action of Cucumariosides I1, I3, I4, three new minor disulfated pentaosides. Natural Product Communications 8:1053-1058	2013
Silchenko AS, Kalinovsky AI, Avilov SA, Andryjaschenko PV, Dmitrenok PS, Martyyas EA, Kalinin VI, Jayasandhya P, Rajan GC, Padmakumar KP (2013) Structures and Biological Activities of Typicosides A(1), A(2), B-1, C-1 and C-2, Triterpene Glycosides from the Sea Cucumber Actinocucumis typica. Nat Prod Commun 8:301-310	2013
Silchenko AS, Kalinovsky AI, Avilov SA, Andryjaschenko PV, Dmitrenok PS, Yurchenko EA, Dolmatov IY, Kalinin VI (2015) Structures and biological activities of cladolosides C3, E1, E2, F1, F2, G, H1 and H2, eight triterpene glycosides from the sea cucumber Cladolabes schmeltzii with one known and four new carbohydrate chains. Carbohydr Res 414:22-31	2015
Silchenko AS, Kalinovsky AI, Avilov SA, Andryjaschenko PV, Dmitrenok PS, Yurchenko EA, Dolmatov IY, Kalinin VI, Stonik VA (2013) Structure and Biological Action of Cladolosides B-1, B-2, C, C-1, C-2 and D, Six New Triterpene Glycosides from the Sea Cucumber Cladolabes schmeltzii. Nat Prod Commun 8:1527-1534	2013
Silchenko AS, Kalinovsky AI, Avilov SA, Andryjaschenko PV, Dmitrenok PS, Yurchenko EA, Ermakova SP, Malyarenko OS, Dolmatov IY, Kalinin VI (2018) Cladolosides C4, D1, D2, M, M1, M2, N and Q, new triterpene glycosides with diverse carbohydrate chains from sea cucumber Cladolabes schmeltzii. An uncommon 20,21,22,23,24,25,26,27-okta-nor-lanostane aglycone. The synergism of inhibitory action of non-t…	2018
Silchenko AS, Kalinovsky AI, Avilov SA, Andryjaschenko PV, Dmitrenok PS, Yurchenko EA, Ermakova SP, Malyarenko OS, Dolmatov IY, Kalinin VI (2018) Cladolosides O, P, P1-P3 and R, triterpene glycosides with two novel types of carbohydrate chains from the sea cucumber Cladolabes schmeltzii. Inhibition of cancer cells colony formation and its synergy with radioactive irradiation. Carbohydr Res 468:73…	2018
Silchenko AS, Kalinovsky AI, Avilov SA, Andryjaschenko PV, Dmitrenok PS, Yurchenko EA, Kalinin VI (2011) Structure of cucumariosides H(5), H(6), H(7) and h(8), triterpene glycosides from the sea cucumber Eupentacta fraudatrix and unprecedented aglycone with 16,22-epoxy-group Natural Product Communications 6:1075-1082	2011
Silchenko AS, Kalinovsky AI, Avilov SA, Andryjaschenko PV, Dmitrenok PS, Yurchenko EA, Kalinin VI (2012) Structures and cytotoxic properties of cucumariosides H-2, H-3 and H-4 from the sea cucumber Eupentacta fraudatrix Natural Product Research 26:1765-1774	2012
Silchenko AS, Kalinovsky AI, Avilov SA, Andryjaschenko PV, Pavel S. Dmitrenok, Yurchenko EA, Dolmatov IY, Savchenko AM, Kalinin VI (2014) Triterpene glycosides from the sea cucumber Cladolabes schmeltzii. II. Structure and biological action of cladolosides A1-A6 Natural Product Communications 9:1421-1429	2014
Silchenko AS, Kalinovsky AI, Avilov SA, Andryjashchenko PV, Dmitrenok PS, Kalinin VI, Stonik VA (2012) 3 beta-O-Glycosylated 16 beta-acetoxy-9 beta-H-lanosta-7,24-diene-3 beta,18,20 beta-triol, an intermediate metabolite from the sea cucumber Eupentacta fraudatrix and its biosynthetic significance Biochemistry Systems Ecology 44:53-60	2012
Silchenko AS, Kalinovsky AI, Avilov SA, Dmitrenok PS, Kalinin VI, Berdyshev DV, Chingizova EA, Andryjaschenko PV, Minin KV, Stonik VA (2017) Fallaxosides B1 and D3 , triterpene glycosides with novel skeleton types of aglycones from the sea cucumber Cucumaria fallax. Tetrahedron 73:2335-2341	2017
Silchenko AS, Kalinovsky AI, Avilov SA, Kalinin VI, Andrijaschenko PV, Dmitrenok PS, Popov RS, Chingizova EA, Ermakova SP, Malyarenko OS (2019) Structures and bioactivities of six new triterpene glycosides, psolusosides E, F, G, H, H1, and I and the corrected structure of psolusoside B from the sea cucumber Psolus fabricii. Mar Drugs 17:358	2019
Silchenko AS, Kalinovsky AI, Dmitrenok PS, Kalinin VI, Mazeika AN, Vorobieva NS, Sanina NM, Kostetsky EY (2015) Cucumarioside E from the Far Eastern sea cucumber Cucumaria japonica (Cucumariidae, Dendrochirotida), new minor monosulfated holostane triterpene pentaoside with glucose as the second monosaccharide residue Natural Product Communications 10:877-957	2015
Silchenko AS, Stonik VA, Avilov SA, Kalinin VI, Kalinovsky AI, Zaharenko AM, Simrnov AV, Mollo E, Cimino G (2005) Holothurins B2, B3, and B4, new triterpene glycosides from Mediterranean sea cucumbers of the genus Holothuria. J Nat Prod 68:564-567	2005
Silchenko, A. Avilov, S. Andrijaschenko, P. , ….... Grebnev, B. Rasin, A. Kalinin, V. (2022). The Isolation, Structure Elucidation and Bioactivity Study of Chilensosides A, A1, B, C, and D, Holostane Triterpene Di-, Tri- and Tetrasulfated Pentaosides from the Sea Cucumber Paracaudina chilensis (Caudinidae, Molpadida). Molecules. 27(21). 7655-	2022
Silchenko, A. Avilov, S. Andrijaschenko, P. , ….... Kalinovsky, A. Rasin, A. Kalinin, V. (2022). Structures and Biologic Activity of Chitonoidosides I, J, K, K1 and L-Triterpene Di-, Tri- and Tetrasulfated Hexaosides from the Sea Cucumber Psolus chitonoides. Marine Drugs. 20(6). 369-	2022
Silchenko, A. Avilov, S. Popov, R. Dmitrenok, P. Chingizova, E. Grebnev, B. Kalinin, V. (2023). Chilenosides E, F, and G - New tetrasulfated triterpene glycosides from the sea cucumber Paracaudina chilensis (Caudinidae, molpadida): structures, activity, and biogenesis. Marine Drugs. 21(2). 114-	2023
Silchenko, A. Kalinovsky, A. Avilov, S. , ….... Chingizova, E. Kalinin, V. Dmitrenok, P. (2021). Triterpene glycosides from the Far Eastern sea cucumber Psolus chitonoides: chemical structures and cytotoxicities of chitonoidosides E1, F, G, and H. Marine Drugs. 19(1). 696-	2021
Silchenko, A. Kalinovsky, A. Avilov, S. , ….... Dmitrenok, P. Chingizova, E. Kalinin, V. (2020). Kurilosides A1, A2, C1, D, E and F—triterpene glycosides from the Far Eastern Sea cucumber Thyonidium (= Duasmodactyla) kurilensis (Levin): structures with unusual non-holostane aglycones and cytotoxicities. Marine Drugs. 18(1). 551-	2020
Silchenko, A. Kalinovsky, A. Avilov, S. , ….... Dmitrenok, P. Chingizova, E. Kalinin, V. (2021). Triterpene glycosides from the Far Eastern sea cucumber Thyonidium (=Duasmodactyla) kurilensis (Levin): the structures, cytotoxicities, and biogenesis of kurilosides A3, D1, G, H, I, I1, J, K, and K1. Marine Drugs. 19(1). 187-	2021
Silchenko, A. Kalinovsky, A. Avilov, S. , ….... Dmitrenok, P. Chingizova, E. Kalinin, V. (2021). Unusual structures and cytotoxicities of chitonoidosides A, A1, B, C, D, and E, six triterpene glycosides from the Far Eastern sea cucumber Psolus chitonoides. Marine Drugs. 19(1). 449-	2021
Silchenko, A. Kalinovsky, A. Avilov, S. , ….... Malyarenko, O. Dautov, S. Kalinin, V. (2020). Structures and bioactivities of quadrangularisosides A, A1, B, B1, B2, C, C1, D, D1–D4, and E from the sea cucumber Colochirus quadrangularis: the first discovery of the glycosides, sulfated by C-4 of the terminal 3-O-methylglucose residue. synergetic effect on colony formation of tumor HT-29 cells of th…	2020
Stead P, Hiscox S, Robinson PS, Pike NB, Sidebottom PJ, Roberts AD, Taylor NL, Wright AE, Pomponi SA (2000) Eryloside F, a novel penasterol disaccharide possessing potent thrombin receptor antagonist activity. Bioorg Med Chem Lett 10:661-664	2000
Stonik, A. Ivanchina, N. Kicha, A. (2008). New Polar Steroids from Starfsish. Natural Products Communications. 3(10). 1587-1610	2008
Sun GQ, Li L, Yi YH, Yuan WH, Liu BS, Weng YY, Zhang SL, Sun P, Wang ZL (2008) Two new cytotoxic nonsulfated pentasaccharide holostane (=20-hydroxylanostan-18-oic acid gamma-lactone) glycosides from the sea cucumber Holothuria grisea. Helv Chim Acta 91:1453-1460	2008
Sun P, Liu BS, Yi YH, Li L, Gui M, Tang HF, Zhang DZ, Zhang SL (2007) A new cytotoxic lanostane-type triterpene glycoside from the sea cucumber Holothuria impatiens. Chem Biodivers 4:450-457	2007
Tang H, Cheng G, Wu J, Chen X, Zhang S, Wen A, Lin H (2009) Cytotoxic Asterosaponins Capable of Promoting Polymerization of Tubulin from the Starfish Culcita novaeguineae. J Nat Prod 72:284-289	2009
Tang HF, Yi YH, Li L, Sun P, Zhang SQ, Zhao YP (2005) Bioactive asterosaponins from the starfish Culcita novaeguineae. J Nat Prod 68:337-341	2005
Tang HF, Yi YH, Li L, Sun P, Zhang SQ, Zhao YP (2005) Three new Asterosaponins from the starfish Culcita novaeguineae and their bioactivity. Planta Med 71:458-463	2005
Tang HF, Yi YH, Li L, Sun P, Zhou DZ, Liu BS (2005) A new asterosaponin from the starfish Culcita novaeguineae. Chin Chem Lett 16:619-622	2005
Thao NP, Cuong NX, Luyen BTT, Nam NH, Cuong PV, Thanh NV, Nhiem NX, Hanh TTH, Kim EJ, Kang HK, Kiem PV, Minh CV, Kim YH (2013) Steroidal Constituents from the Starfish Astropecten polyacanthus and Their Anticancer Effects. Chem Pharm Bull 61:1044-1051	2013
Thao NP, Cuong NX, Luyen BTT, Thanh NV, Nhiem NX, Koh Y-S, Ly BM, Nam NH, Kiem PV, Minh CV, Kim YH (2013) Anti-inflammatory asterosaponins from the starfish Astropecten monacanthus. J Nat Prod 76:1764-1770	2013
Thao NP, Luyen BTT, Le Vien T, Tai BH, Le Dat D, Cuong NX, Nam NH, Van Kiem P, Van Minh C, Kim YH (2014) Triterpene saponins from the sea cucumber Stichopus chloronotus. Nat Prod Commun 9:615-623	2014
Tong YG, Zhang XW, Tian F, Yi YH, Xu QZ, Li L, Tong LJ, Lin LP, Ding J (2005) Philinopside A, a novel marine-derived compound possessing dual anti-angiogenic and anti-tumor effects. Int J Cancer 114:843-853	2005
Vazquez MJ, Quinoa E, Riguera R (1992) Santiagoside, the first asterosaponin from an Antarctic starfish (Neosmilaster georgianus). Tetrahedron 48:6739-6746	1992
Vazquez MJ, Quinoa E, Riguera R (1993) Antarctic marine metabolites: new polyhydroxylated steroidal glycosides from the starfish Odontaster validus. Liebigs Ann Chem:1257-1262	1993
Vazquez MJ, Quinoa E, Riguera R (1993) Helianthoside from Heliaster helianthus, an asterosaponin with a C3'-sulphated pyranose. Can J Chem 71:1147-1151	1993
Veares MP, Goad LJ, ApSimon JW (1988) Thornasterol A sulphate, a constituent of the starfish Asterias rubens. Comp Biochem Physiol, Part B 90:25-28	1988
Vien LT, Hanh TTH, Hong PT, Thanh NV, Huong TT, Cuong NX, Nam NH, Thung DC, Kiem PV, Minh CV (2018) Polar steroid derivatives from the Vietnamese starfish Astropecten polyacanthus. Nat Prod Res 32:54-59	2018
Vien LT, Hanh TTH, Huong PTT, Tu VA, Thanh NV, Lyakhova EG, Cuong NX, Nam NH, Kiem PV, Minh CV, Kicha AA, Stonik VA (2016) New steroidal glycosides from the starfish Acanthaster planci. Chem Nat Compd 52:1056-1060	2016
Vien LT, Ngoan BT, Hanh TTH, Vinh LB, Thung DC, Thao DT, Thanh NV, Cuong NX, Nam NH, Kiem PV, Minh CV (2017) Steroid glycosides from the starfish Pentaceraster gracilis. J Asian Nat Prod Res 19:474-480	2017
Vien, L. Hanh, T. Quang, T. Cuong, N. Thao, D. Nam, N. Thung, D. (2022). Polyhydroxylated steroid derivatives from the starfish Pentaceraster regulus. Natural Product Reports. 36(1). 2223-2229	2022
Wang W, Jang H, Hong J, Lee C, Bae S, Shin S, Jung JH (2005) New cytotoxic sulfated saponins from the starfish Certonardoa semiregularis. Archives of Pharmacal Research 28:285-289	2005
Wang W, Jang H, Hong J, Lee C, Im KS, Bae S, Jung JH (2004) Additional cytotoxic sterols and saponins from the starfish Certonardoa semiregularis. J Nat Prod 67:1654-1660	2004
Wang W, Li F, Alam N, Liu Y, Hong J, Lee C-K, Im KS, Jung JH (2002) New saponins from the starfish Certonardoa semiregularis. Journal of Natural Products 65:1649-1656	2002
WANG W, LI F, HONG J, Chong-Ok LEE, CHO HY, IM KS, JUNG JH (2003) Four new saponins from the starfish Certonardoa semiregularis. Chemical Pharmaceutical Bulletin 51:435-439	2003
Wang W, Li F, Park Y, Hong J, Lee C, Kong JY, Shin S, Im KS, Jung JH (2003) Bioactive sterols from the starfish Certonardoa semiregularis. J Nat Prod 66:384-391	2003
Wang XH, Zou ZR, Yi YH, Han H, Li L, Pan MX (2014) Variegatusides: new non-sulphated triterpene glycosides from the sea cucumber Stichopus variegates Semper. Mar Drugs 12:2004-2018	2014
Wang ZL, Gong W, Sun GQ, Tang H, Liu BS, Li L, Yi YH, Zhang W (2012) New Holostan-type Triterpene Glycosides from the Sea Cucumber Apostichopus japonicus. Nat Prod Commun 7:1431-1434	2012
Wang ZL, Zhang HW, Yuan WH, Gong W, Tang H, Liu BS, Krohn K, Li L, Yi YH, Zhang W (2012) Antifungal nortriterpene and triterpene glycosides from the sea cucumber Apostichopus japonicus Selenka. Food Chem 132:295-300	2012
Wang, W. Hong, J. Lee, C. Im, K. Choi, J. Jung, J. (2004). Cytotoxic Sterols and Saponins from the Starfish Certonardoa semiregularis. Journal of Natural Products. 67(1). 584-591	2004
Woo J-K, Kim C-K, Ahn C-H, Oh D-C, Oh K-B, Shin J (2015) Additional sesterterpenes and a nortriterpene saponin from the Sponge Clathria gombawuiensis. J Nat Prod 78:218-224	2015
Wu J (2007) Hillasides A and B, two new cytotoxic triterpene glycosides from the sea cucumber Holothuria hilla Lesson. J Asian Nat Prod Res 9:609-615	2007
Wu J, Yi Y, Tang H, Wu H, Zou Z, Lin H (2006) Nobilisides A-C, three new triterpene glycosides from the sea cucumber Holothuria nobilis. Planta Med 72:932-935	2006
Wu J, Yi YH, Tang HF, Zou ZR, Wu HM (2006) Structure and cytotoxicity of a new lanostane-type triterpene glycoside from the sea cucumber Holothuria hilla. Chem Biodivers 3:1249-1254	2006
Yang, S. Chan, T. Buevich, A. , ….... Chen, G. Pramanik, B. Chu, M. (2007). Novel steroidal saponins, Sch 725737 and Sch 725739, from a marine starfish, Novodinia antillensis. Bioorganic & Medicinal Chemistry Letters . 17(1). 5543-5547	2007
Yang, W. Qi, X. Xu, Q. Yuan, C. Yi, Y. Tang, H. Han, H. (2021). A new sulfated triterpene glycoside from the sea cucumber Colochirus quadrangularis, and evaluation of its antifungal, antitumor and immunomodulatory activities. Bioorganic & Medical Chemistry. 41(1). 116188-	2021
Yayli N (2001) Minor saponins from the sea cucumber Cucumaria frondosa. Indian J Chem, Sect B 40:399-404	2001
Yayli N, Findlay JA (1999) A triterpenoid saponin from Cucumaria frondosa. Phytochemistry 50:135-138	1999
Yeung BKS, Hamann MT, Scheuer PJ, Kelly-Borges M (1994) Hapaioside: a 19-norpregnane glycoside from the Sponge Cribrochalina olemda. Tetrahedron 50:12593-12598	1994
Yi YH, Xu QZ, Li L, Zhang SL, Wu HM, Ding J, Tong YG, Tan WF, Li MH, Tian F, Wu JH, Liaw CC, Bastow KF, Lee KH (2006) Philinopsides A and B, two new sulfated triterpene glycosides from the sea cucumber Pentacta quadrangularis. Helv Chim Acta 89:54-63	2006
Yuan WH, Yi YH, Tang HF, Liu BS, Wang ZL, Sun GQ, Zhang W, Li L, Sun P (2009) Antifungal Triterpene Glycosides from the Sea Cucumber Bohadschia marmorata. Planta Med 75:168-173	2009
Yuan WH, Yi YH, Tang HF, Xue M, Wang ZL, Sun GQ, Zhang W, Liu BS, Li L, Sun P (2008) Two new holostan-type triterpene glycosides from the sea cucumber Bohadschia marmorata JAEGER. Chem Pharm Bull 56:1207-1211	2008
Yuan, W. Yi, Y. Tang, H. , ….... Zhang, W. Li, L. Sun, P. (2008). Antifungal Triterpene Glycosides from the Sea Cucumber Bohadschia marmorata. Planta Medica. 75(1). 168-173	2008
Yuan, W. Yi, Y. Xue, Mei. Zhang, H. La, M. (2008). Two Antifugal Active Triterpene Glycosides from Sea Cucumber Holothuria (Mircothele) axiloga. Chinese Journal of Natural Medicines. 6(1). 105-108	2008
Zhan, Y. Sun, Y. Li, W. Ling, Y. Sha, Y. Pei, Y. (2006). A new triterpene glycoside from Asterias rollestoni. Journal of Asian Natural Product Research. 8(7). 631-636	2006
Zhang GY, Ren HH, Zhang YB, Ma LQ, Yang YL, Wang S (2013) Chemical constituents of the starfish Asterias rollestoni Bell Biochem Syst Ecol 51:203-206	2013
Zhang J-J, Zhu K-Q (2017) A novel antitumor compound nobiliside D isolated from sea cucumber (Holothuria nobilis Selenka). Exp Ther Med 14:1653-1658	2017
Zhang L, Fan X, Shi J (2005) A novel polyhydroxyl sterol from Asterina pectinifera. J Asian Nat Prod Res 7:25-29	2005
Zhang SY, Yi YH, Tang HF (2006) Bioactive triterpene glycosides from the sea cucumber Holothuria fuscocinerea. J Nat Prod 69:1492-1495	2006
Zhang, S. Li, L. Yi, Y. Sun, P. (2006). Philinopsides E and F, two new sulfated triterpene glycosidesfrom the sea cucumberPentacta quadrangularis. Natural Product Research. 20(4). 399-407	2006
Zhao Q, Liu ZD, Xue Y, Wang JF, Li H, Tang QJ, Wang YM, Dong P, Xue CH (2011) Ds-echinoside A, a new triterpene glycoside derived from sea cucumber, exhibits antimetastatic activity via the inhibition of NF-kappaB-dependent MMP-9 and VEGF expressions. J Zhejiang Univ Sci B 12:534-544	2011
Zollo F, Finamore E, Minale L (1985) Starfish saponins XXIV. Two novel steroidal glycoside sulphates from the starfish Echinaster sepositus. Gazz Chim Ital 115:303-306	1985
Zollo F, Finamore E, Minale L (1987) Starfish saponins, XXXI. Novel polyhydroxysteroids and steroidal glycosides from the starfish Sphaerodiscus placenta. J Nat Prod 50:794-799	1987
Zollo F, Finamore E, Minale L, Laurent D, Bargibant G (1986) Starfish saponins; 29. Novel steroidal glycoside from the starfish Pentaceraster alveolatus. J Nat Prod 49:919-921	1986
Zollo F, Finamore E, Mortuccio C, Minale L (1990) Starfish saponins, Part 44. Steroidal glycosides from the starfish Pisaster giganteus. J Nat Prod 53:1000-1005	1990
Zollo F, Finamore E, Riccio R, Minale L (1989) Starfish saponins, Part 37. Steriodal glycoside sulfates from starfishes of the genus Pisaster. J Nat Prod 52:693-700	1989
Zou, Z. Yi, Y. Wu, H. Wu, J. Liaw, C. Lee, K. (2003). Intercedensides A-C, Three New Cytotoxic Triterpene Glycosides from Sea Cucumber Mensamaria intercedens Lampert. Journal of Natural Products. 66(8). 1055-1060	2003
Zurita MB, Ahond A, Poupat C, Potier P, Menou JL (1986) Invertebres marins du lagon Neo-Caledonien; V11. The Structure of the new triterpenoid saponin isolated from the sea-cucumber Neothyonidium magnum. J Nat Prod 49:809-813	1986
